# Supplementary material for: A Proteomic Survey of the Cystic Fibrosis Transmembrane Conductance Regulator Surfaceome
Source: Int J Mol Sci. 2023 Jul 14;24(14):11457. doi: 10.3390/ijms241411457 (PMC10380767; doi:10.3390/ijms241411457)
Supplement: Supplementary file 1 [file ijms-24-11457-s001.zip]

Archive with 10 entries (9 files):
- figure s1.pdf
- figure s2.pdf
- SuppDatasets/
- SuppDatasets/S1Dataset_NvCraw.xlsx
- SuppDatasets/S2Dataset_NClistBFDR_0.01.xlsx
- SuppDatasets/S3Dataset_OverlappingHighConfidencePreys_new.xlsx
- SuppDatasets/S4Dataset_PMOverlappingPreys.xlsx
- SuppDatasets/S5Dataset_PM+indegree3_.xlsx
- SuppDatasets/S6Dataset_slc+indegree_.xlsx
- SuppDatasets/S7Dataset.xlsx
