# Supplementary material for: A Proteomic Survey of the Cystic Fibrosis Transmembrane Conductance Regulator Surfaceome
Source: Int J Mol Sci. 2023 Jul 14;24(14):11457. doi: 10.3390/ijms241411457 (PMC10380767; doi:10.3390/ijms241411457)
Supplement: Supplementary file 1 [file ijms-24-11457-s001.zip › SuppDatasets/S1Dataset_NvCraw.xlsx]

## Sheet: Sheet1
Bait	Prey	PreyGene	Spec	SpecSum	AvgSpec	NumReplicates	ctrlCounts	AvgP	MaxP	TopoAvgP	TopoMaxP	SaintScore	logOddsScore	FoldChange	BFDR
CFTR-C_GG	NP_064528.1	PNO1	4|4|3|6	17	4.25	4	1|2|3|2|4|1|2|1|2|0|2|2|1|1|0|1|1|0|0|1|0|0	0.57	0.92	0.57	0.92	0.57	-1.06	3.46	0.11
CFTR-C_GG	NP_001348.2	DHX9	143|146|137|135	561	140.25	4	123|123|116|124|167|75|121|110|128|110|133|127|92|102|136|141|149|129|109|116|79|79	0	0	0	0	0	-220.2	1.19	0.66
CFTR-C_GG	NP_002408.3	MKI67	42|40|22|23	127	31.75	4	127|117|92|97|123|18|101|88|104|95|69|84|85|93|114|120|112|118|125|132|127|124	0	0	0	0	0	-375.77	0.31	0.66
CFTR-C_GG	NP_001448.2	FLNB	88|84|79|50	301	75.25	4	159|101|153|87|115|16|142|134|156|128|94|97|176|162|166|164|122|135|120|114|111|118	0	0	0	0	0	-399.27	0.6	0.66
CFTR-C_GG	NP_071504.2	PC	1501|1507|1840|1629	6477	1619.25	4	992|1023|983|997|1158|617|1543|1533|1393|1362|144|142|266|271|1730|1776|1667|1718|841|815|347|333	0	0	0	0	0	#NAME?	1.65	0.66
CFTR-C_GG	NP_001737.1	CANX	20|29|31|28	108	27	4	14|11|15|15|30|9|12|15|20|14|19|21|10|10|25|20|25|21|9|11|9|10	0	0	0	0	0	-27.18	1.72	0.62
CFTR-C_GG	NP_037366.1	EIF3K	5|4|6|6	21	5.25	4	6|8|8|8|6|1|8|4|6|4|5|3|10|6|5|6|5|7|7|6|7|5	0	0	0	0	0	-16.38	0.88	0.61
CFTR-C_GG	NP_001322.1	CTNND1	14|17|10|12	53	13.25	4	9|6|11|10|19|6|4|4|6|2|7|2|13|15|1|0|3|5|9|15|8|7	0	0.01	0	0.01	0	-12.12	1.8	0.56
CFTR-C_GG	NP_003133.1	SSB	23|20|21|21	85	21.25	4	24|17|28|27|40|21|23|25|13|8|59|45|53|53|29|29|32|30|37|45|16|27	0	0	0	0	0	-82.23	0.69	0.66
CFTR-C_GG	NP_004747.1	NUMBL	6|6|5|6	23	5.75	4	4|6|8|4|0|0|4|1|4|3|0|2|4|7|6|3|4|2|1|1|3|5	0.02	0.02	0.02	0.02	0.02	-5.23	1.76	0.53
CFTR-C_GG	NP_066964.1	XRCC5	26|36|39|33	134	33.5	4	19|20|24|27|41|21|35|27|33|16|56|63|14|22|40|34|39|35|42|30|7|10	0	0	0	0	0	-67.59	1.13	0.65
CFTR-C_GG	NP_067000.1	LSM2	3|1|2|2	8	2	4	6|7|6|5|4|4|5|6|4|1|8|8|8|10|5|4|3|3|12|15|7|7	0	0	0	0	0	-24.03	0.32	0.66
CFTR-C_GG	NP_002931.2	ABCE1	16|23|19|24	82	20.5	4	15|16|17|18|21|10|19|18|10|9|10|14|18|14|24|28|27|26|11|13|5|7	0	0	0	0	0	-33.5	1.29	0.63
CFTR-C_GG	NP_064502.9	LARS	53|60|62|66	241	60.25	4	37|47|47|45|60|33|53|50|53|50|62|64|66|68|67|69|74|67|68|70|27|21	0	0	0	0	0	-115.47	1.11	0.66
CFTR-C_GG	NP_065857.1	GPHN	9|5|5|0	19	4.75	4	20|23|15|18|3|0|7|4|4|4|9|12|16|18|9|9|12|8|17|12|7|7	0	0	0	0	0	-46.27	0.45	0.66
CFTR-C_GG	NP_005819.3	DCAF7	3|0|2|5	10	2.5	4	5|5|3|5|4|0|4|4|4|5|3|5|6|7|8|6|8|7|3|6|4|4	0	0	0	0	0	-21	0.52	0.61
CFTR-C_GG	NP_060140.2	OTUB1	5|4|5|5	19	4.75	4	2|1|2|2|0|0|0|2|1|2|1|1|0|0|0|1|0|2|1|0|0|2	0.87	0.91	0.87	0.91	0.87	1.15	5.23	0.02
CFTR-C_GG	NP_001596.2	AARS	3|7|2|1	13	3.25	4	16|19|32|25|19|9|1|3|3|0|19|20|44|38|3|5|10|8|29|28|12|10	0	0	0	0	0	-65.68	0.2	0.66
CFTR-C_GG	NP_001035879.1	PSPC1	12|14|14|13	53	13.25	4	32|29|31|29|31|11|17|10|19|21|26|31|40|44|32|30|24|21|33|38|36|34	0	0	0	0	0	-87.61	0.47	0.66
CFTR-C_GG	NP_055627.2	CEP170	14|14|6|13	47	11.75	4	85|84|71|76|37|10|62|52|46|51|43|30|58|65|62|71|57|63|62|77|47|54	0	0	0	0	0	-229.49	0.2	0.66
CFTR-C_GG	NP_059107.1	SMN2	6|6|6|4	22	5.5	4	4|5|4|3|10|5|3|5|3|4|7|6|4|3|4|6|3|5|11|11|2|6	0	0	0	0	0	-13.49	1.06	0.6
CFTR-C_GG	NP_001081.1	ABCF1	10|7|6|7	30	7.5	4	18|18|19|22|21|6|10|17|18|10|12|13|21|22|18|17|22|18|26|25|21|9	0	0	0	0	0	-57.83	0.43	0.66
CFTR-C_GG	NP_005683.2	ABCF2	20|12|16|13	61	15.25	4	22|15|19|21|7|0|12|10|14|8|11|8|11|12|14|21|16|18|7|8|10|10	0	0	0	0	0	-27.18	1.22	0.62
CFTR-C_GG	NP_065905.2	KIAA1468	33|35|25|20	113	28.25	4	5|5|5|4|0|0|2|2|1|0|0|0|0|0|0|0|0|0|4|1|0|0	1	1	1	1	1	6.87	21.43	0
CFTR-C_GG	NP_001035994.1	COASY	11|14|15|12	52	13	4	2|2|2|1|5|4|4|5|7|3|9|9|7|5|1|3|3|4|4|2|4|5	0.77	0.99	0.77	0.99	0.77	-0.34	3.14	0.04
CFTR-C_GG	NP_036347.1	MGEA5	3|1|1|3	8	2	4	34|36|28|31|14|13|15|16|11|9|13|7|17|10|21|19|18|17|20|33|11|6	0	0	0	0	0	-75.3	0.11	0.66
CFTR-C_GG	NP_006435.2	SMC2	7|12|12|11	42	10.5	4	19|18|15|12|9|1|10|12|17|15|8|16|22|11|13|11|14|21|24|25|11|9	0	0	0	0	0	-42.5	0.74	0.66
CFTR-C_GG	NP_067038.1	RPRD1B	6|11|8|13	38	9.5	4	19|17|13|16|14|6|8|11|7|6|5|7|7|5|8|10|12|13|15|18|11|12	0	0	0	0	0	-31.59	0.87	0.63
CFTR-C_GG	NP_009055.2	UTRN	35|44|8|14	101	25.25	4	60|56|39|45|19|4|21|17|20|25|10|10|20|18|21|21|20|22|26|29|19|29	0	0	0	0	0	-83.81	1.01	0.64
CFTR-C_GG	NP_001036069.1	XRN1	13|15|5|9	42	10.5	4	73|84|74|81|35|14|43|31|43|32|43|44|77|84|48|56|58|54|76|73|42|36	0	0	0	0	0	-220.6	0.19	0.66
CFTR-C_GG	NP_001244.1	CDC5L	8|13|7|11	39	9.75	4	42|46|39|35|41|7|17|15|22|17|28|26|30|27|23|19|22|21|43|37|14|18	0	0	0	0	0	-93.94	0.36	0.66
CFTR-C_GG	NP_066944.1	EEF1B2	11|12|6|8	37	9.25	4	16|15|16|13|14|0|10|10|15|9|20|13|20|17|14|18|16|16|16|16|15|9	0	0	0	0	0	-43.97	0.66	0.66
CFTR-C_GG	NP_003580.1	CUL4A	13|11|4|7	35	8.75	4	12|12|14|12|20|4|10|10|13|12|18|21|2|2|11|0|6|10|3|12|0|0	0	0	0	0	0	-28.7	0.94	0.62
CFTR-C_GG	NP_036399.3	HSPBP1	3|2|1|0	6	1.5	4	0|0|0|0|0|0|1|0|1|0|0|0|0|0|1|1|1|0|0|0|1|1	0.41	0.92	0.41	0.92	0.41	-2.24	4.71	0.24
CFTR-C_GG	NP_056083.3	DNAJC13	76|75|35|27	213	53.25	4	9|9|4|6|0|0|2|0|2|2|2|0|1|1|1|1|0|0|1|3|0|0	1	1	1	1	1	6.6	26.62	0
CFTR-C_GG	NP_036252.1	CD2AP	81|83|65|52	281	70.25	4	210|212|200|219|97|33|110|105|115|77|115|97|154|186|173|176|158|155|202|182|116|125	0	0	0	0	0	-478	0.48	0.66
CFTR-C_GG	NP_000971.1	RPL18A	20|18|14|16	68	17	4	6|6|7|5|6|0|6|3|6|10|3|0|3|3|15|14|9|11|2|3|2|3	0.43	0.82	0.43	0.82	0.43	-2.6	3.04	0.23
CFTR-C_GG	NP_068803.1	HIST1H4J	39|42|38|43	162	40.5	4	53|42|52|49|73|4|51|44|41|41|81|84|55|54|84|86|83|82|42|66|57|57	0	0	0	0	0	-153.83	0.7	0.66
CFTR-C_GG	NP_003283.2	TPR	58|55|29|27	169	42.25	4	147|150|128|118|52|17|91|77|87|72|68|64|66|83|79|77|66|64|125|118|68|69	0	0	0	0	0	-288.76	0.49	0.66
CFTR-C_GG	NP_055841.2	MON2	6|7|4|1	18	4.5	4	8|2|4|4|1|0|2|3|0|2|1|2|1|2|1|0|0|0|2|3|0|0	0.4	0.77	0.4	0.77	0.4	-5.59	2.61	0.24
CFTR-C_GG	NP_001041664.1	RCC1	4|5|7|9	25	6.25	4	2|0|3|1|6|0|0|3|4|2|15|12|5|3|6|6|4|2|10|9|5|2	0	0.01	0	0.01	0	-10.79	1.37	0.56
CFTR-C_GG	NP_004805.2	SNRNP40	5|7|4|8	24	6	4	9|12|10|11|11|3|10|4|8|7|10|11|6|8|5|11|12|8|8|4|7|6	0	0	0	0	0	-25.15	0.73	0.66
CFTR-C_GG	NP_055987.2	PRRC2C	4|9|3|6	22	5.5	4	15|21|13|17|18|4|33|37|24|18|11|9|13|14|29|25|22|26|9|14|8|9	0	0	0	0	0	-66.58	0.31	0.66
CFTR-C_GG	NP_076412.3	PHACTR4	8|7|5|6	26	6.5	4	10|5|13|8|4|0|5|3|5|4|1|1|1|2|7|8|7|7|4|2|10|6	0	0	0	0	0	-11.57	1.27	0.59
CFTR-C_GG	NP_037414.3	UHRF1	13|11|10|6	40	10	4	2|2|2|2|3|1|4|3|5|3|21|19|7|6|3|3|2|5|8|10|3|3	0.02	0.06	0.02	0.06	0.02	-10.31	1.88	0.53
CFTR-C_GG	NP_071415.1	MCCC2	567|484|775|563	2389	597.25	4	333|311|301|278|306|110|407|394|388|378|96|100|143|137|641|658|596|549|363|328|97|99	0	0	0	0	0	-455.12	1.87	0.66
CFTR-C_GG	NP_003042.3	SLC16A1	4|4|8|6	22	5.5	4	1|3|3|5|8|3|7|12|5|6|2|4|4|6|12|10|12|8|3|5|3|5	0	0	0	0	0	-15.53	0.95	0.6
CFTR-C_GG	NP_057212.1	COPG1	3|3|7|5	18	4.5	4	6|4|8|7|23|4|5|4|3|3|4|4|5|7|7|10|25|8|8|7|2|4	0	0	0	0	0	-22.4	0.63	0.66
CFTR-C_GG	NP_001447.2	FLNA	896|895|704|637	3132	783	4	1760|1685|1649|1562|1120|493|1206|1121|1066|963|798|771|1345|1393|1643|1861|1547|1560|1263|1269|734|771	0	0	0	0	0	#NAME?	0.62	0.66
CFTR-C_GG	NP_004857.4	SCAMP1	19|19|17|21	76	19	4	1|0|0|0|2|0|0|1|0|0|2|3|8|7|0|0|0|0|7|3|2|6	0.99	0.99	0.99	0.99	0.99	3.98	9.95	0
CFTR-C_GG	NP_001934.2	DSG2	64|83|42|44	233	58.25	4	15|17|13|13|16|6|10|11|13|10|1|0|9|10|10|8|7|9|29|25|12|13	0.97	1	0.97	1	0.97	2.26	4.99	0.01
CFTR-C_GG	NP_064551.3	MCCC1	1067|1080|1515|1410	5072	1268	4	482|527|433|416|570|170|1081|1061|781|729|95|88|132|122|1111|1150|990|1031|407|408|126|114	0	0	0	0	0	-560.02	2.32	0.66
CFTR-C_GG	NP_002038.2	GARS	18|16|25|25	84	21	4	10|11|15|16|15|6|5|5|7|4|7|12|2|3|6|6|7|5|14|16|4|2	0.25	0.51	0.25	0.51	0.25	-7.58	2.6	0.3
CFTR-C_GG	NP_008964.3	RER1	5|4|5|3	17	4.25	4	1|2|3|3|4|0|1|2|1|2|1|0|0|4|2|2|2|3|5|5|3|1	0.12	0.2	0.12	0.2	0.12	-4.28	1.99	0.46
CFTR-C_GG	NP_783297.2	TJP1	8|7|4|3	22	5.5	4	59|63|58|47|26|2|17|14|11|12|17|17|17|20|24|23|26|24|31|27|25|26	0	0	0	0	0	-105.02	0.21	0.66
CFTR-C_GG	NP_057479.2	PTPLAD1	50|39|46|42	177	44.25	4	41|47|46|42|22|13|23|17|23|13|25|25|22|19|35|34|33|30|36|39|34|28	0	0	0	0	0	-48.45	1.5	0.65
CFTR-C_GG	NP_003929.4	AP3D1	52|51|46|35	184	46	4	39|49|44|44|45|25|36|36|36|38|25|21|24|32|27|28|32|37|32|29|22|18	0	0	0	0	0	-65.17	1.41	0.65
CFTR-C_GG	NP_060289.2	RG9MTD1	10|12|13|14	49	12.25	4	3|4|7|8|5|2|0|0|2|2|1|2|3|1|3|3|3|2|12|8|3|3	0.7	0.9	0.7	0.9	0.7	-0.57	3.5	0.08
CFTR-C_GG	NP_008974.5	KRR1	5|4|2|4	15	3.75	4	0|0|0|0|2|2|0|0|0|1|1|3|0|1|0|0|0|0|1|4|2|1	0.67	0.88	0.67	0.88	0.67	-0.89	4.58	0.09
CFTR-C_GG	NP_001070908.1	BCLAF1	4|3|6|3	16	4	4	17|20|17|18|38|3|20|18|13|16|27|33|32|37|20|12|18|23|28|33|33|34	0	0	0	0	0	-90.42	0.17	0.66
CFTR-C_GG	NP_060506.5	ATG2B	15|22|23|8	68	17	4	98|98|92|94|83|32|60|52|65|51|66|67|126|123|88|93|88|80|104|126|52|51	0	0	0	0	0	-327.02	0.21	0.66
CFTR-C_GG	NP_057085.2	UTP18	3|3|6|5	17	4.25	4	2|1|3|1|3|1|0|1|0|0|7|5|4|3|0|0|2|4|3|1|2|2	0.18	0.46	0.18	0.46	0.18	-3.72	2.08	0.43
CFTR-C_GG	NP_004652.2	CDC23	4|2|2|1	9	2.25	4	12|17|10|9|4|3|5|3|5|9|10|6|3|6|5|4|2|3|15|8|0|1	0	0	0	0	0	-24.11	0.35	0.66
CFTR-C_GG	NP_001072983.1	TBCE	8|5|7|4	24	6	4	17|10|13|11|16|5|7|3|3|4|12|6|26|24|5|5|10|10|15|7|8|10	0	0	0	0	0	-33	0.58	0.66
CFTR-C_GG	NP_001072989.1	KTN1	2|4|2|1	9	2.25	4	2|1|0|2|2|4|2|1|4|1|1|1|0|1|2|3|2|2|4|3|2|0	0.04	0.15	0.04	0.15	0.04	-6.03	1.24	0.5
CFTR-C_GG	NP_056474.2	RSL1D1	24|21|23|28	96	24	4	5|12|6|3|48|34|22|26|18|20|22|24|12|9|31|35|36|29|20|14|5|6	0	0	0	0	0	-39.65	1.21	0.64
CFTR-C_GG	NP_057417.3	SRRM2	2|3|4|0	9	2.25	4	7|4|2|2|1|0|0|0|0|1|1|0|0|0|1|2|1|0|1|1|0|1	0.27	0.58	0.27	0.58	0.27	-4.82	1.98	0.29
CFTR-C_GG	NP_001071634.1	SRSF1	6|6|5|10	27	6.75	4	14|14|12|10|17|1|7|4|7|1|4|8|2|4|8|6|10|11|9|13|6|4	0	0	0	0	0	-21.36	0.86	0.62
CFTR-C_GG	NP_065076.2	RALGAPA2	3|2|2|2	9	2.25	4	2|1|1|1|0|0|0|0|0|0|0|0|0|0|0|0|0|0|0|0|0|0	0.84	0.96	0.84	0.96	0.84	1.39	9.9	0.02
CFTR-C_GG	NP_116165.1	JMJD1C	2|2|1|0	5	1.25	4	20|27|30|27|16|3|9|10|20|20|5|4|20|17|16|13|12|17|28|35|16|15	0	0	0	0	0	-75.78	0.07	0.66
CFTR-C_GG	NP_001073027.1	HNRNPUL2	8|7|8|6	29	7.25	4	9|6|3|9|8|2|4|7|6|4|10|6|7|6|3|4|6|8|5|4|3|4	0	0	0	0	0	-12.18	1.29	0.6
CFTR-C_GG	NP_001072992.1	PAICS	19|11|22|17	69	17.25	4	54|54|59|60|47|10|41|30|42|36|45|45|91|90|85|63|65|66|69|65|46|46	0	0	0	0	0	-202.47	0.31	0.66
CFTR-C_GG	NP_005144.2	USP10	6|8|8|10	32	8	4	10|8|6|11|18|0|8|6|10|6|10|10|8|3|8|6|9|6|13|15|10|13	0	0	0	0	0	-23.55	0.91	0.63
CFTR-C_GG	NP_006378.3	CHERP	5|10|2|5	22	5.5	4	39|46|27|28|29|13|17|21|19|16|16|21|30|31|22|21|20|25|59|63|20|26	0	0	0	0	0	-113.43	0.2	0.66
CFTR-C_GG	NP_072045.1	RPS18	3|5|6|5	19	4.75	4	1|0|1|0|5|0|6|8|9|8|7|5|2|2|7|6|10|8|3|3|3|4	0	0	0	0	0	-12.2	1.07	0.59
CFTR-C_GG	NP_061138.3	VPS33B	10|12|6|5	33	8.25	4	4|4|5|3|1|0|0|1|0|0|1|1|3|4|0|0|0|0|3|5|0|3	0.75	0.99	0.75	0.99	0.75	-0.33	4.78	0.05
CFTR-C_GG	NP_001351.2	DHCR7	4|7|7|7	25	6.25	4	0|1|0|2|4|0|2|2|3|3|0|0|1|2|2|3|3|4|6|8|2|3	0.39	0.51	0.39	0.51	0.39	-3.28	2.7	0.25
CFTR-C_GG	NP_000867.2	IGF2R	8|9|4|7	28	7	4	1|1|4|2|0|0|0|0|0|0|0|0|3|0|0|1|0|0|2|0|0|0	0.94	0.99	0.94	0.99	0.94	1.44	11	0.01
CFTR-C_GG	NP_001427.2	FBL	17|11|20|13	61	15.25	4	20|18|21|19|31|7|16|20|16|21|11|13|11|7|28|22|25|21|12|16|19|16	0	0	0	0	0	-48.46	0.86	0.65
CFTR-C_GG	NP_055661.3	KIAA0196	12|16|4|7	39	9.75	4	9|10|4|2|3|0|2|3|1|2|0|0|0|0|2|1|2|1|4|3|0|0	0.61	0.97	0.61	0.97	0.61	-2.69	4.38	0.1
CFTR-C_GG	NP_003579.3	CUL4B	14|14|6|10	44	11	4	25|31|38|37|40|8|15|15|15|10|25|28|21|19|18|12|20|23|16|24|9|18	0	0	0	0	0	-73.28	0.52	0.66
CFTR-C_GG	NP_056154.1	ADNP	5|6|4|1	16	4	4	44|36|28|26|20|9|14|17|14|10|18|22|23|22|13|7|13|11|23|29|25|33	0	0	0	0	0	-87	0.19	0.66
CFTR-C_GG	NP_001073867.1	KIAA0368	7|6|7|6	26	6.5	4	6|4|6|3|9|3|5|6|6|11|3|1|2|2|5|13|7|10|8|8|0|2	0	0	0	0	0	-11.25	1.19	0.6
CFTR-C_GG	NP_001073884.1	U2SURP	23|19|8|10	60	15	4	58|57|54|55|45|26|33|32|21|27|27|31|38|39|29|39|43|46|72|75|37|34	0	0	0	0	0	-154.77	0.36	0.66
CFTR-C_GG	NP_892022.2	NNT	7|6|10|11	34	8.5	4	7|14|12|13|4|1|6|4|7|3|1|0|1|0|5|4|4|4|4|1|0|2	0.04	0.11	0.04	0.11	0.04	-7.32	1.93	0.51
CFTR-C_GG	NP_056536.2	GEMIN4	7|4|3|3	17	4.25	4	6|5|7|6|4|2|5|1|5|0|5|2|1|1|2|0|2|0|3|5|0|0	0.05	0.2	0.05	0.2	0.05	-6.35	1.51	0.5
CFTR-C_GG	NP_277048.2	TPGS1	55|49|36|34	174	43.5	4	33|35|35|34|42|28|57|50|64|52|2|0|4|9|33|35|36|38|41|34|3|2	0	0	0	0	0	-57.54	1.43	0.65
CFTR-C_GG	NP_005678.3	FARSB	9|14|13|7	43	10.75	4	11|8|10|11|10|0|6|8|9|4|13|15|14|13|16|14|13|11|17|9|3|4	0	0	0	0	0	-26.04	1.08	0.62
CFTR-C_GG	NP_036526.2	PFDN2	6|7|3|6	22	5.5	4	9|7|8|7|6|0|4|5|6|4|6|7|11|10|4|5|5|6|7|5|9|9	0	0	0	0	0	-19.81	0.86	0.62
CFTR-C_GG	NP_001074248.1	MYO1C	8|6|7|10	31	7.75	4	5|8|4|7|7|3|4|6|2|3|3|2|2|2|4|4|3|2|7|3|1|0	0.13	0.44	0.13	0.44	0.13	-5.51	2.08	0.46
CFTR-C_GG	NP_006182.2	PA2G4	23|17|21|21	82	20.5	4	24|26|31|26|43|4|32|27|34|27|50|43|53|54|43|47|42|44|32|42|34|31	0	0	0	0	0	-107.75	0.57	0.66
CFTR-C_GG	NP_001075019.1	THOC2	18|19|16|12	65	16.25	4	52|50|53|52|46|18|29|19|26|18|35|31|37|35|40|41|38|36|68|74|22|37	0	0	0	0	0	-131.9	0.42	0.66
CFTR-C_GG	NP_075059.1	NT5DC2	9|8|16|15	48	12	4	0|0|0|0|4|1|6|7|7|7|0|0|1|1|4|3|3|3|1|0|0|0	0.85	0.98	0.85	0.98	0.85	0.76	5.5	0.02
CFTR-C_GG	NP_004516.2	LRP2	3|4|1|3	11	2.75	4	0|0|0|0|0|0|0|0|0|0|0|0|0|0|0|0|0|0|0|0|0|0	0.75	1	0.75	1	0.75	1.05	27.5	0.05
CFTR-C_GG	NP_002464.1	MYH9	6|5|12|8	31	7.75	4	49|54|43|36|29|11|28|26|28|10|22|24|46|50|10|14|18|10|40|43|11|19	0	0	0	0	0	-105.57	0.27	0.66
CFTR-C_GG	NP_076425.1	MRPS34	4|5|2|2	13	3.25	4	0|0|0|0|0|0|0|1|4|4|0|1|1|0|0|2|2|1|2|1|0|0	0.53	0.85	0.53	0.85	0.53	-0.97	3.76	0.13
CFTR-C_GG	NP_004955.2	HDAC1	12|15|12|12	51	12.75	4	28|24|23|19|7|11|9|16|16|13|12|16|22|14|14|16|14|18|16|28|11|8	0	0	0	0	0	-40.61	0.79	0.66
CFTR-C_GG	NP_076950.1	DDX50	30|16|30|21	97	24.25	4	8|9|22|6|16|3|4|5|3|5|16|12|30|15|3|4|7|8|32|32|8|22	0	0	0	0	0	-20.43	1.98	0.58
CFTR-C_GG	NP_077001.1	DCTPP1	4|4|3|5	16	4	4	0|1|1|0|2|0|0|0|1|1|3|3|1|2|1|1|3|2|1|0|0|0	0.69	0.92	0.69	0.92	0.69	-0.44	3.83	0.08
CFTR-C_GG	NP_077007.1	WDR77	6|5|3|2	16	4	4	5|2|4|5|6|0|4|1|4|3|8|7|7|4|5|4|3|6|6|9|3|6	0	0	0	0	0	-15.08	0.86	0.6
CFTR-C_GG	NP_077018.1	C11orf49	24|33|22|22	101	25.25	4	28|18|22|31|49|13|34|30|37|26|21|12|37|34|30|32|28|33|18|16|12|14	0	0	0	0	0	-60.91	0.97	0.65
CFTR-C_GG	NP_077295.1	C1orf35	5|6|3|3	17	4.25	4	2|2|2|2|0|0|0|1|0|0|5|5|6|6|2|2|2|3|5|6|6|4	0.03	0.09	0.03	0.09	0.03	-6.24	1.53	0.51
CFTR-C_GG	NP_075408.1	DCTN1	11|13|19|12	55	13.75	4	45|43|32|32|17|6|18|21|19|14|15|16|22|21|20|12|19|12|33|26|9|20	0	0	0	0	0	-62.65	0.64	0.66
CFTR-C_GG	NP_055456.2	MDC1	9|9|4|6	28	7	4	83|77|54|50|72|10|29|24|44|26|19|17|26|32|31|39|42|52|54|56|53|57	0	0	0	0	0	-173.41	0.16	0.66
CFTR-C_GG	NP_060587.8	WDR11	26|24|16|21	87	21.75	4	54|42|48|48|23|7|21|15|17|14|24|20|38|42|19|16|19|25|28|34|13|16	0	0	0	0	0	-72.43	0.82	0.66
CFTR-C_GG	NP_001578.2	OCRL	8|8|8|4	28	7	4	17|7|18|14|7|0|6|5|7|4|9|14|19|14|5|4|2|4|12|12|14|19	0	0	0	0	0	-30.49	0.72	0.66
CFTR-C_GG	NP_055577.1	DHCR24	3|2|3|4	12	3	4	1|2|1|1|0|0|1|2|1|2|0|0|0|0|1|1|0|1|0|0|0|1	0.64	0.87	0.64	0.87	0.64	-0.55	4.4	0.1
CFTR-C_GG	NP_079120.1	NUP85	8|5|9|8	30	7.5	4	4|1|2|5|9|3|1|0|4|0|0|3|1|2|3|6|5|5|2|7|5|6	0.14	0.29	0.14	0.29	0.14	-5.48	2.23	0.45
CFTR-C_GG	NP_079422.1	NAA50	6|2|1|1	10	2.5	4	1|0|2|2|1|0|0|0|0|0|5|6|4|5|0|0|0|0|2|1|6|10	0.11	0.44	0.11	0.44	0.11	-6.23	1.22	0.47
CFTR-C_GG	NP_002731.4	PRKCI	5|3|1|5	14	3.5	4	1|4|6|2|0|1|2|1|4|0|3|2|7|7|0|0|1|2|4|3|2|0	0.05	0.1	0.05	0.1	0.05	-7.84	1.48	0.5
CFTR-C_GG	NP_006188.3	PCM1	3|3|2|3	11	2.75	4	52|47|41|38|9|1|15|15|14|17|9|16|16|22|20|19|15|19|19|14|15|19	0	0	0	0	0	-81.96	0.13	0.66
CFTR-C_GG	NP_060224.3	UHRF1BP1	4|2|0|1	7	1.75	4	2|3|3|1|0|0|0|1|0|0|0|0|0|2|0|0|0|1|3|2|0|0	0.26	0.75	0.26	0.75	0.26	-4.13	2.14	0.3
CFTR-C_GG	NP_006109.2	HAX1	2|3|3|2	10	2.5	4	0|1|2|3|5|1|4|1|4|1|2|1|0|1|3|0|1|2|1|0|0|1	0.07	0.11	0.07	0.11	0.07	-3.5	1.62	0.49
CFTR-C_GG	NP_004389.2	DDX10	9|9|5|5	28	7	4	26|29|24|22|25|18|8|8|4|4|20|16|31|34|9|13|9|12|47|46|31|31	0	0	0	0	0	-75.66	0.33	0.66
CFTR-C_GG	NP_004514.2	KIF11	8|7|4|7	26	6.5	4	23|25|22|28|5|6|8|11|6|9|5|5|13|13|13|10|10|9|17|28|6|2	0	0	0	0	0	-41.64	0.52	0.66
CFTR-C_GG	NP_000982.2	RPL28	7|8|10|11	36	9	4	7|7|8|6|4|2|6|4|8|6|6|4|6|6|10|9|9|8|4|5|8|6	0	0	0	0	0	-13.13	1.42	0.59
CFTR-C_GG	NP_001000.2	RPS5	13|16|19|16	64	16	4	1|4|5|5|13|2|5|4|3|4|6|5|11|10|15|11|11|8|12|11|0|1	0.07	0.22	0.07	0.22	0.07	-6.54	2.39	0.49
CFTR-C_GG	NP_066272.1	PDLIM1	11|8|11|7	37	9.25	4	39|40|39|45|56|19|30|23|32|28|49|48|74|66|38|39|40|39|37|29|64|62	0	0	0	0	0	-161.4	0.22	0.66
CFTR-C_GG	NP_114108.1	MRPS5	5|4|3|4	16	4	4	0|3|0|2|5|2|2|1|1|3|6|5|1|1|3|1|2|2|3|5|0|0	0.07	0.16	0.07	0.16	0.07	-4.25	1.83	0.49
CFTR-C_GG	NP_056060.2	ANKS1A	27|18|14|16	75	18.75	4	31|37|43|41|24|10|22|18|18|13|23|20|38|36|27|28|33|32|47|42|28|33	0	0	0	0	0	-87.73	0.64	0.66
CFTR-C_GG	NP_004981.2	MARS	24|30|36|33	123	30.75	4	22|28|24|17|29|12|26|23|27|30|23|31|28|37|22|24|22|23|37|33|17|21	0	0	0	0	0	-55.18	1.22	0.65
CFTR-C_GG	NP_112533.1	HNRNPA2B1	39|39|42|36	156	39	4	21|21|25|22|62|20|41|34|40|38|64|56|48|42|69|66|72|69|33|43|38|45	0	0	0	0	0	-103.81	0.89	0.66
CFTR-C_GG	NP_112740.1	HNRPDL	21|21|13|17	72	18	4	18|21|19|15|17|9|12|10|10|16|23|24|15|20|14|14|19|14|16|19|8|9	0	0	0	0	0	-37.03	1.16	0.64
CFTR-C_GG	NP_002129.2	HNRNPD	23|19|23|21	86	21.5	4	16|20|15|14|30|16|20|23|19|12|37|32|29|29|27|28|32|30|28|26|19|20	0	0	0	0	0	-57.21	0.91	0.66
CFTR-C_GG	NP_001004.2	RPS9	41|42|46|38	167	41.75	4	29|28|32|30|25|4|32|30|32|33|27|34|20|19|39|44|39|40|34|32|28|23	0	0	0	0	0	-50.86	1.4	0.65
CFTR-C_GG	NP_056107.1	ESYT1	46|39|32|32	149	37.25	4	51|55|48|52|54|32|26|34|23|20|31|29|47|39|36|29|41|41|81|67|42|42	0	0	0	0	0	-102.34	0.89	0.66
CFTR-C_GG	NP_065174.1	CORO1B	51|62|66|59	238	59.5	4	140|134|167|150|165|83|80|90|78|78|124|118|192|177|133|138|114|132|102|104|121|114	0	0	0	0	0	-390.32	0.48	0.66
CFTR-C_GG	NP_115700.1	NTPCR	18|16|22|21	77	19.25	4	3|1|4|4|16|5|6|3|7|8|4|6|1|4|2|1|3|2|1|2|0|0	0.95	0.98	0.95	0.98	0.95	2.13	5.1	0.01
CFTR-C_GG	NP_115737.1	THOC3	5|4|4|3	16	4	4	4|2|5|3|2|0|1|0|0|1|2|3|5|2|3|3|3|2|6|6|1|3	0.02	0.05	0.02	0.05	0.02	-5.79	1.54	0.53
CFTR-C_GG	NP_112552.1	HNRNPK	68|41|59|35	203	50.75	4	85|79|92|90|108|27|49|54|57|47|95|91|158|156|104|92|98|91|140|133|104|108	0	0	0	0	0	-301.48	0.54	0.66
CFTR-C_GG	NP_001010.2	RPS15A	41|46|54|45	186	46.5	4	22|18|20|29|18|4|12|19|22|15|30|22|20|16|49|47|37|35|12|15|14|17	0	0	0	0	0	-24.43	2.08	0.62
CFTR-C_GG	NP_116136.1	USMG5	3|5|4|5	17	4.25	4	2|2|3|2|6|0|5|5|4|3|3|3|3|3|6|3|4|4|3|9|3|3	0	0	0	0	0	-9.34	1.18	0.57
CFTR-C_GG	NP_001007.2	RPS12	12|15|16|22	65	16.25	4	5|3|7|8|12|9|9|6|9|10|16|17|25|25|12|12|11|6|10|12|1|5	0	0	0	0	0	-19.95	1.55	0.6
CFTR-C_GG	NP_060597.4	ELAC2	2|1|1|6	10	2.5	4	14|12|7|7|10|3|9|2|6|6|7|10|16|13|3|6|6|2|10|7|10|16	0	0	0	0	0	-32.48	0.3	0.66
CFTR-C_GG	NP_073713.2	CTBP2	12|12|17|13	54	13.5	4	4|6|6|3|12|4|6|6|5|7|5|3|6|8|9|5|5|6|3|4|5|5	0.26	0.93	0.26	0.93	0.26	-3.75	2.41	0.29
CFTR-C_GG	NP_002686.2	POLR2E	2|2|2|3	9	2.25	4	9|9|9|10|5|2|3|3|3|3|6|8|6|6|5|4|4|2|12|10|4|4	0	0	0	0	0	-19.49	0.39	0.66
CFTR-C_GG	NP_000960.2	RPL5	22|21|22|22	87	21.75	4	28|20|21|18|35|8|24|22|23|18|19|22|41|44|38|42|33|28|23|19|21|26	0	0	0	0	0	-62.25	0.84	0.66
CFTR-C_GG	NP_116780.1	SEC23B	29|30|22|22	103	25.75	4	19|14|14|18|11|0|6|4|7|5|4|5|13|9|0|1|0|0|9|6|5|5	0.64	0.94	0.64	0.94	0.64	-0.63	3.65	0.1
CFTR-C_GG	NP_001078844.1	C1orf226	120|115|97|105	437	109.25	4	0|0|0|0|0|0|0|0|0|0|0|0|0|0|0|0|0|0|0|0|0|0	1	1	1	1	1	141.59	1092.5	0
CFTR-C_GG	NP_062535.2	YLPM1	3|2|1|1	7	1.75	4	19|29|22|28|15|8|6|3|8|11|28|18|29|36|6|9|8|10|61|54|23|28	0	0	0	0	0	-86.94	0.08	0.66
CFTR-C_GG	NP_127492.1	GTF2I	9|5|4|6	24	6	4	27|31|24|22|18|7|14|14|12|12|27|23|29|28|7|12|7|8|45|55|19|28	0	0	0	0	0	-78.92	0.28	0.66
CFTR-C_GG	NP_115784.1	BAZ1B	31|32|24|22	109	27.25	4	66|68|48|63|75|15|24|27|24|13|59|44|90|92|33|44|46|37|103|94|68|82	0	0	0	0	0	-174.55	0.49	0.66
CFTR-C_GG	NP_116558.1	POLR2C	3|1|1|3	8	2	4	4|5|4|3|3|1|2|3|4|2|1|3|3|5|2|2|1|2|10|8|4|4	0	0	0	0	0	-12.34	0.58	0.66
CFTR-C_GG	NP_055984.1	RRS1	4|4|2|3	13	3.25	4	4|2|2|2|10|9|5|3|1|0|6|12|6|3|6|5|6|8|11|9|4|6	0	0	0	0	0	-18.06	0.6	0.66
CFTR-C_GG	NP_079498.2	WDR82	4|5|2|3	14	3.5	4	21|18|23|16|12|0|6|6|7|4|9|9|10|9|9|12|7|7|15|17|15|14	0	0	0	0	0	-41.82	0.31	0.66
CFTR-C_GG	NP_079052.2	PEAK1	2|5|1|1	9	2.25	4	4|5|1|2|0|0|0|1|0|0|0|0|1|0|0|0|0|0|3|2|0|0	0.28	0.81	0.28	0.81	0.28	-2.22	2.61	0.29
CFTR-C_GG	NP_001091678.1	HNRNPF	34|44|42|37	157	39.25	4	40|35|37|46|41|30|42|38|31|35|41|41|46|47|21|17|19|24|46|44|22|27	0	0	0	0	0	-74.67	1.12	0.66
CFTR-C_GG	NP_001914.3	DDB1	3|1|3|3	10	2.5	4	4|2|2|2|3|2|1|6|3|0|9|4|8|4|4|2|4|1|2|0|5|7	0	0	0	0	0	-12.06	0.73	0.66
CFTR-C_GG	NP_004362.2	COPA	26|28|21|24	99	24.75	4	16|12|21|22|23|8|20|17|22|17|20|18|13|15|16|17|18|18|25|33|12|11	0	0	0	0	0	-33.6	1.38	0.64
CFTR-C_GG	NP_004732.2	NOLC1	25|25|23|19	92	23	4	9|12|21|18|28|26|16|21|20|10|11|9|9|8|9|6|16|15|15|13|4|4	0	0	0	0	0	-21.53	1.69	0.62
CFTR-C_GG	NP_001091981.1	KIF2A	8|12|10|10	40	10	4	9|6|8|10|8|0|11|2|5|5|9|8|14|6|7|6|7|3|13|15|8|8	0	0	0	0	0	-16.15	1.31	0.61
CFTR-C_GG	NP_060828.2	ABCF3	2|3|2|3	10	2.5	4	6|8|8|12|2|1|2|1|3|3|2|3|5|10|3|0|3|4|5|10|5|3	0	0	0	0	0	-14.18	0.56	0.66
CFTR-C_GG	NP_001091974.1	DDX17	54|50|57|58	219	54.75	4	39|42|44|49|71|15|43|52|50|54|76|85|61|71|81|74|72|67|44|58|60|59	0	0	0	0	0	-131.21	0.95	0.66
CFTR-C_GG	NP_149061.1	CECR5	4|3|6|5	18	4.5	4	0|0|0|0|4|1|1|2|0|4|1|1|0|0|3|1|3|2|3|5|1|0	0.48	0.78	0.48	0.78	0.48	-1.71	3.09	0.21
CFTR-C_GG	NP_001005242.2	PKP2	4|2|10|9	25	6.25	4	0|0|0|3|1|1|2|3|3|3|1|2|0|0|1|1|1|3|0|2|0|0	0.66	1	0.66	1	0.66	-2.47	5.09	0.09
CFTR-C_GG	NP_001091995.1	CKAP2	3|2|3|3	11	2.75	4	8|10|5|6|5|3|2|0|4|2|9|7|6|9|1|2|1|0|7|8|3|5	0	0	0	0	0	-14.98	0.59	0.66
CFTR-C_GG	NP_003472.2	USP5	4|3|8|9	24	6	4	4|7|5|7|9|2|7|6|6|8|6|5|10|9|17|14|13|9|5|5|2|0	0	0	0	0	0	-22.39	0.85	0.61
CFTR-C_GG	NP_009109.3	STRAP	15|14|12|16	57	14.25	4	50|47|59|61|56|12|43|34|40|41|51|47|108|88|46|53|47|45|57|45|46|53	0	0	0	0	0	-184.03	0.28	0.66
CFTR-C_GG	NP_001092047.1	RPL31	11|10|14|7	42	10.5	4	10|9|9|10|9|1|6|10|11|10|12|12|12|6|11|11|11|13|9|6|9|9	0	0	0	0	0	-24.04	1.12	0.62
CFTR-C_GG	NP_056110.2	SMCHD1	20|20|13|25	78	19.5	4	16|18|12|12|32|3|9|11|7|7|22|18|13|12|9|9|11|10|27|33|6|5	0	0	0	0	0	-29.88	1.42	0.62
CFTR-C_GG	NP_542417.2	PRRC2A	4|2|1|3	10	2.5	4	18|16|18|14|8|0|16|15|13|13|7|8|4|12|23|19|20|18|23|19|17|16	0	0	0	0	0	-59.19	0.17	0.66
CFTR-C_GG	NP_148982.1	RPS24	28|24|33|31	116	29	4	14|13|20|17|32|9|21|27|25|28|25|28|33|28|46|44|38|40|15|13|14|12	0	0	0	0	0	-52.37	1.18	0.65
CFTR-C_GG	NP_004059.2	AP2M1	13|19|9|14	55	13.75	4	15|16|13|14|9|2|9|6|11|10|7|5|7|7|7|12|10|9|19|14|5|6	0	0	0	0	0	-21.91	1.42	0.6
CFTR-C_GG	NP_003125.3	SRP14	10|9|13|10	42	10.5	4	3|4|4|4|6|4|2|3|5|4|11|7|5|9|7|6|8|5|10|9|6|7	0.01	0.03	0.01	0.03	0.01	-8.71	1.79	0.54
CFTR-C_GG	NP_036340.1	HARS2	4|0|0|1	5	1.25	4	0|0|0|0|0|0|0|0|0|0|0|0|0|0|0|0|0|0|0|0|0|0	0.25	1	0.25	1	0.25	-1.46	12.5	0.31
CFTR-C_GG	NP_003461.2	USP7	22|22|18|22	84	21	4	26|33|24|30|50|20|22|29|23|20|29|28|45|42|16|21|19|23|71|73|18|14	0	0	0	0	0	-84.94	0.68	0.66
CFTR-C_GG	NP_002943.2	RPS2	84|58|102|60	304	76	4	76|73|72|66|60|14|50|51|38|36|61|48|77|58|51|60|59|48|56|31|28|35	0	0	0	0	0	-100.27	1.46	0.65
CFTR-C_GG	NP_149975.1	PIGS	2|2|3|3	10	2.5	4	0|0|0|0|4|2|0|0|0|0|1|3|0|0|0|0|0|0|0|0|0|0	0.7	0.78	0.7	0.78	0.7	0.46	5.5	0.08
CFTR-C_GG	NP_001092695.1	CCDC43	5|3|4|3	15	3.75	4	10|14|16|12|21|8|10|8|11|12|18|21|25|29|11|13|11|8|16|13|30|29	0	0	0	0	0	-58.33	0.24	0.66
CFTR-C_GG	NP_060362.3	PRPF40A	4|7|2|4	17	4.25	4	14|16|16|16|15|8|9|8|9|10|16|18|13|18|8|15|13|9|36|33|14|13	0	0	0	0	0	-57.62	0.29	0.66
CFTR-C_GG	NP_002878.2	RARS	27|26|26|21	100	25	4	55|54|48|44|37|10|25|29|33|27|34|35|40|39|41|39|36|34|31|25|46|62	0	0	0	0	0	-105.85	0.67	0.66
CFTR-C_GG	NP_003983.2	CLK3	3|1|1|3	8	2	4	1|2|2|0|0|0|0|0|2|0|0|0|0|0|1|1|0|0|0|0|0|0	0.42	0.84	0.42	0.84	0.42	-0.91	4.89	0.23
CFTR-C_GG	NP_005900.2	MAP1B	35|38|21|27	121	30.25	4	110|110|64|71|91|25|119|102|115|108|69|82|76|100|115|116|118|126|137|157|38|30	0	0	0	0	0	-342.17	0.32	0.66
CFTR-C_GG	NP_055952.2	EFR3A	2|6|0|1	9	2.25	4	0|0|0|0|0|0|0|0|1|0|0|0|0|0|0|0|0|0|0|0|0|0	0.49	1	0.49	1	0.49	-1.46	22.5	0.17
CFTR-C_GG	NP_009035.3	RPL10A	16|17|23|17	73	18.25	4	12|12|8|10|32|3|17|13|18|18|14|33|9|5|23|24|16|16|13|12|9|12	0	0	0	0	0	-29.94	1.22	0.63
CFTR-C_GG	NP_000966.2	RPL11	12|15|12|17	56	14	4	11|7|9|8|10|3|9|14|12|9|10|10|11|8|16|17|18|16|7|12|11|7	0	0	0	0	0	-21.24	1.31	0.62
CFTR-C_GG	NP_000962.2	RPL7	52|49|52|38	191	47.75	4	19|24|18|18|38|14|26|27|37|29|22|29|30|27|43|45|35|42|22|26|20|19	0	0	0	0	0	-44.17	1.72	0.64
CFTR-C_GG	NP_000652.2	RPL9	71|46|84|43	244	61	4	54|58|60|57|34|11|38|42|29|21|28|28|35|41|66|59|66|54|31|34|30|38	0	0	0	0	0	-84.31	1.47	0.65
CFTR-C_GG	NP_150644.1	RPL8	13|8|16|15	52	13	4	5|8|6|7|10|8|13|6|8|12|7|11|8|6|14|18|15|11|10|13|14|10	0	0	0	0	0	-24.76	1.3	0.62
CFTR-C_GG	NP_001093639.1	IMMT	3|7|8|8	26	6.5	4	3|1|1|4|4|1|4|4|6|5|1|0|0|1|2|2|2|5|6|5|0|2	0.35	0.56	0.35	0.56	0.35	-6.02	2.42	0.26
CFTR-C_GG	NP_003676.2	KHSRP	13|13|17|17	60	15	4	22|16|23|30|31|0|22|20|24|16|29|26|40|43|42|38|33|40|35|27|31|31	0	0	0	0	0	-85.27	0.53	0.66
CFTR-C_GG	NP_055839.3	XPO7	5|6|9|6	26	6.5	4	2|5|4|4|12|5|2|4|2|6|7|5|4|5|2|4|3|3|11|13|0|0	0	0.01	0	0.01	0	-9.88	1.39	0.57
CFTR-C_GG	NP_003118.2	SPTAN1	26|25|9|13	73	18.25	4	18|15|16|12|10|4|10|12|9|8|2|1|1|1|7|4|6|7|12|17|4|2	0.21	0.49	0.21	0.49	0.21	-15.92	2.26	0.42
CFTR-C_GG	NP_006450.2	ERLIN1	6|2|6|4	18	4.5	4	7|6|7|6|8|1|2|0|0|0|2|2|4|0|2|0|3|1|0|0|0|0	0.15	0.28	0.15	0.28	0.15	-5.87	1.94	0.45
CFTR-C_GG	NP_219482.1	ZNF622	4|4|1|2	11	2.75	4	2|3|1|2|0|0|0|1|2|0|4|1|1|5|1|0|0|1|5|6|0|1	0.14	0.26	0.14	0.26	0.14	-5.25	1.68	0.46
CFTR-C_GG	NP_057376.2	TRAP1	63|56|84|72	275	68.75	4	30|33|39|33|69|26|56|54|41|56|43|43|40|47|88|84|87|82|54|57|21|20	0	0	0	0	0	-95.73	1.37	0.66
CFTR-C_GG	NP_001095896.1	TBC1D8	17|16|17|10	60	15	4	9|9|9|9|4|0|4|3|5|1|0|0|0|0|2|1|0|0|8|9|0|0	0.79	0.92	0.79	0.92	0.79	-0.33	4.52	0.03
CFTR-C_GG	NP_001609.2	PARP1	57|61|67|48	233	58.25	4	81|79|73|68|104|28|88|77|72|75|102|97|60|49|119|111|97|95|110|97|55|52	0	0	0	0	0	-224.51	0.72	0.66
CFTR-C_GG	NP_002803.2	PSMD8	8|6|8|3	25	6.25	4	8|13|11|10|15|3|3|5|9|6|9|9|12|13|9|8|12|8|12|8|8|11	0	0	0	0	0	-31.27	0.68	0.66
CFTR-C_GG	NP_001096616.1	GIGYF2	13|17|8|10	48	12	4	68|58|54|55|20|9|30|32|32|48|20|21|30|32|41|36|32|29|36|41|22|23	0	0	0	0	0	-125.73	0.34	0.66
CFTR-C_GG	NP_612429.2	AHNAK2	4|1|0|0	5	1.25	4	3|2|5|2|1|0|2|0|1|1|3|1|5|7|2|5|4|3|2|5|4|0	0	0.01	0	0.01	0	-11.46	0.47	0.56
CFTR-C_GG	NP_001098016.1	RPP30	4|4|8|3	19	4.75	4	15|14|14|12|21|8|9|3|3|6|21|25|27|24|8|6|8|10|27|27|9|17	0	0	0	0	0	-51.92	0.33	0.66
CFTR-C_GG	NP_005246.2	GAK	4|3|5|6	18	4.5	4	13|15|10|8|4|2|8|3|4|4|2|1|9|6|4|6|5|4|9|11|1|2	0	0	0	0	0	-17.91	0.76	0.62
CFTR-C_GG	NP_060259.4	SEMA4C	5|2|3|2	12	3	4	0|0|0|0|0|0|0|0|0|0|0|0|0|0|0|0|0|0|0|0|0|0	0.98	1	0.98	1	0.98	3.08	30	0
CFTR-C_GG	NP_055335.2	MYBBP1A	41|39|39|27	146	36.5	4	26|25|19|19|66|28|31|28|25|30|52|50|44|50|42|46|52|49|81|96|32|28	0	0	0	0	0	-110.7	0.87	0.66
CFTR-C_GG	NP_056280.2	GEMIN5	18|12|13|12	55	13.75	4	97|90|84|74|58|17|75|72|69|65|54|53|108|98|116|111|94|85|120|95|53|66	0	0	0	0	0	-306.3	0.17	0.66
CFTR-C_GG	NP_073572.2	ACBD3	8|7|8|11	34	8.5	4	13|8|8|13|6|0|4|0|5|3|2|3|17|12|2|2|4|5|5|2|7|2	0	0	0	0	0	-10.02	1.52	0.57
CFTR-C_GG	NP_056229.2	RPL36	6|7|5|6	24	6	4	4|5|4|4|3|0|4|6|5|4|7|3|3|1|4|6|6|6|3|4|6|5	0	0	0	0	0	-8.66	1.42	0.57
CFTR-C_GG	NP_418404.1	birA	1654|1738|1443|1356	6191	1547.75	4	4913|4999|5459|5607|2673|2321|1441|1576|1315|1376|1910|1846|3725|3706|1701|1699|1738|1834|1917|1907|2166|2632	0	0	0	0	0	#NAME?	0.58	0.66
CFTR-C_GG	NP_008938.2	CPSF6	9|11|9|11	40	10	4	27|21|24|24|37|8|18|16|24|8|18|19|29|30|24|26|19|22|30|34|21|21	0	0	0	0	0	-72.49	0.44	0.66
CFTR-C_GG	NP_005994.2	UQCRFS1	10|6|16|12	44	11	4	6|7|6|4|7|4|4|3|1|2|5|2|0|0|0|4|3|6|2|1|3|4	0.64	1	0.64	1	0.64	-4.24	3.27	0.1
CFTR-C_GG	NP_001106673.1	NACA	7|9|7|4	27	6.75	4	9|9|5|4|9|1|5|8|8|5|14|17|22|19|15|17|10|11|10|14|16|16	0	0	0	0	0	-36.3	0.61	0.66
CFTR-C_GG	NP_001104792.1	DDX54	17|24|25|22	88	22	4	8|5|12|7|43|12|18|14|7|10|15|11|4|2|12|19|16|12|19|22|4|1	0	0	0	0	0	-19.7	1.77	0.61
CFTR-C_GG	NP_036329.3	RABGAP1	24|17|24|16	81	20.25	4	14|13|8|8|0|0|2|5|2|0|0|0|0|3|3|1|1|1|6|7|3|2	0.93	0.97	0.93	0.97	0.93	1.89	5.64	0.01
CFTR-C_GG	NP_001106849.1	FANCI	8|6|6|8	28	7	4	6|8|4|11|17|5|3|7|7|6|9|7|10|7|6|6|4|8|7|8|0|5	0	0	0	0	0	-16.42	1.02	0.62
CFTR-C_GG	NP_004388.2	DDX6	13|19|14|13	59	14.75	4	26|28|26|25|29|6|28|19|24|19|23|33|44|37|23|26|20|25|25|21|19|26	0	0	0	0	0	-73.37	0.59	0.66
CFTR-C_GG	NP_005338.1	HSPA5	54|52|48|53	207	51.75	4	64|63|62|63|58|5|46|40|48|47|55|60|62|58|61|50|58|59|37|43|30|45	0	0	0	0	0	-109.33	1.02	0.66
CFTR-C_GG	NP_000959.2	RPL4	63|65|68|63	259	64.75	4	43|39|44|43|65|13|69|48|65|58|64|71|25|36|78|82|61|72|40|33|49|50	0	0	0	0	0	-93.51	1.24	0.66
CFTR-C_GG	NP_001107018.1	LIMA1	2|4|2|3	11	2.75	4	33|28|27|28|16|3|12|13|9|7|12|15|28|26|15|16|14|11|24|30|15|12	0	0	0	0	0	-70.79	0.15	0.66
CFTR-C_GG	NP_006585.2	AP4B1	5|7|0|2	14	3.5	4	1|1|0|1|0|0|0|0|0|0|1|0|2|1|0|0|1|1|2|2|0|0	0.6	1	0.6	1	0.6	-3.23	5.92	0.1
CFTR-C_GG	NP_056268.2	THUMPD3	3|3|1|0	7	1.75	4	2|3|4|5|2|0|1|0|0|1|10|10|6|5|2|2|2|1|3|4|7|8	0	0	0	0	0	-15.12	0.49	0.66
CFTR-C_GG	NP_056393.2	LSM14A	4|6|4|5	19	4.75	4	6|6|7|7|7|9|6|9|4|2|19|15|18|24|5|8|6|6|9|9|13|11	0	0	0	0	0	-29.25	0.51	0.66
CFTR-C_GG	NP_055246.2	KIAA1274	17|11|12|17	57	14.25	4	12|15|15|20|37|25|28|22|30|19|33|27|69|71|16|17|18|25|34|27|18|16	0	0	0	0	0	-84.65	0.53	0.66
CFTR-C_GG	NP_005110.2	THRAP3	3|2|1|3	9	2.25	4	18|19|22|20|29|1|13|12|7|9|16|15|24|21|14|13|13|11|24|22|28|29	0	0	0	0	0	-71.67	0.13	0.66
CFTR-C_GG	NP_001247.3	CDC27	6|7|3|2	18	4.5	4	13|14|10|9|8|3|12|9|7|9|11|5|12|4|8|5|7|7|12|13|7|4	0	0	0	0	0	-31.25	0.52	0.66
CFTR-C_GG	NP_444252.1	PFN2	12|9|13|14	48	12	4	5|2|5|4|11|2|10|7|6|5|8|12|3|2|11|10|12|13|6|5|0|0	0	0.01	0	0.01	0	-10.03	1.9	0.56
CFTR-C_GG	NP_000961.2	RPL6	59|57|65|56	237	59.25	4	33|34|28|27|62|40|50|55|49|44|63|61|25|19|89|81|80|86|28|41|23|26	0	0	0	0	0	-86.52	1.25	0.66
CFTR-C_GG	NP_387506.1	DAP3	6|9|6|6	27	6.75	4	5|4|4|4|14|10|10|13|10|11|19|11|2|1|10|9|8|10|12|9|5|9	0	0	0	0	0	-22.78	0.78	0.63
CFTR-C_GG	NP_658983.3	RBM11	8|5|1|3	17	4.25	4	3|0|0|0|2|0|0|3|0|0|0|0|0|0|2|0|0|3|0|0|0|0	0.65	0.99	0.65	0.99	0.65	-1.23	7.19	0.1
CFTR-C_GG	NP_444504.1	GLMN	4|3|5|4	16	4	4	3|2|6|4|7|3|3|4|3|2|3|3|5|7|0|1|1|3|6|5|0|0	0	0.01	0	0.01	0	-7.98	1.24	0.57
CFTR-C_GG	NP_444505.1	RPLP0	27|20|34|27	108	27	4	12|13|14|14|24|5|11|13|19|18|29|23|29|21|22|20|23|20|18|19|18|21	0	0	0	0	0	-36.87	1.46	0.63
CFTR-C_GG	NP_446464.1	ASS1	9|6|20|17	52	13	4	9|4|9|9|7|1|2|0|5|3|16|12|38|32|11|14|16|9|22|22|0|0	0	0	0	0	0	-30.98	1.19	0.61
CFTR-C_GG	NP_071757.4	MMS19	7|7|11|8	33	8.25	4	1|1|2|4|11|4|5|3|3|4|6|5|4|2|2|4|3|3|7|5|1|2	0.18	0.64	0.18	0.64	0.18	-4.16	2.21	0.43
CFTR-C_GG	NP_003002.2	SET	29|31|44|28	132	33	4	26|21|34|29|35|13|25|27|26|22|35|44|85|79|30|30|35|27|30|26|37|40	0	0	0	0	0	-81.06	0.96	0.65
CFTR-C_GG	NP_036219.2	GTF3C5	5|4|4|5	18	4.5	4	18|14|14|18|8|2|8|7|7|9|16|16|17|24|2|3|6|6|16|22|20|21	0	0	0	0	0	-41.78	0.36	0.66
CFTR-C_GG	NP_056054.2	AGTPBP1	4|5|4|5	18	4.5	4	15|15|16|12|3|0|1|5|4|4|4|5|11|11|3|4|6|4|14|12|4|5	0	0	0	0	0	-20.54	0.63	0.66
CFTR-C_GG	NP_065156.5	SCYL3	7|8|7|8	30	7.5	4	8|6|9|10|3|2|0|1|2|0|2|3|6|9|1|0|3|5|9|11|0|0	0.01	0.02	0.01	0.02	0.01	-5.1	1.83	0.54
CFTR-C_GG	NP_003560.2	STX7	13|9|15|5	42	10.5	4	3|2|2|4|6|0|0|0|0|0|0|1|3|4|0|0|0|0|2|0|0|0	0.9	1	0.9	1	0.9	0.79	8.56	0.01
CFTR-C_GG	NP_000975.2	RPL23A	14|13|16|12	55	13.75	4	12|9|9|11|17|0|19|14|14|15|20|18|12|8|26|27|28|25|11|10|12|10	0	0	0	0	0	-35.71	0.93	0.64
CFTR-C_GG	NP_036192.2	DNM1L	20|24|27|31	102	25.5	4	48|48|61|48|59|39|44|32|38|38|39|43|48|45|44|46|50|45|55|49|10|11	0	0	0	0	0	-128.91	0.6	0.66
CFTR-C_GG	NP_001001.2	RPS6	22|22|25|25	94	23.5	4	18|14|16|12|21|0|19|12|19|18|21|23|24|20|18|18|22|17|13|16|16|19	0	0	0	0	0	-29.41	1.38	0.64
CFTR-C_GG	NP_001116428.1	DBNL	4|3|6|3	16	4	4	20|24|26|23|23|9|11|20|18|12|24|30|53|57|17|15|17|17|18|25|32|25	0	0	0	0	0	-91.39	0.17	0.66
CFTR-C_GG	NP_064583.2	CCDC47	7|10|8|8	33	8.25	4	1|1|4|4|8|3|2|2|5|1|6|3|13|14|1|1|4|4|14|9|4|3	0	0.01	0	0.01	0	-7.59	1.7	0.55
CFTR-C_GG	NP_055096.2	PUF60	12|8|8|9	37	9.25	4	44|6|46|42|55|22|27|25|37|25|42|34|48|60|42|38|37|31|99|8|41|1	0	0	0	0	0	-133.36	0.25	0.66
CFTR-C_GG	NP_001231.2	CCNT1	4|4|4|4	16	4	4	14|21|12|15|10|0|9|12|5|6|5|6|15|13|10|8|13|10|14|10|7|6	0	0	0	0	0	-32.16	0.4	0.66
CFTR-C_GG	NP_060676.2	VPS35	8|4|4|3	19	4.75	4	1|2|2|1|3|1|0|5|2|1|0|0|0|0|0|0|0|1|0|0|0|0	0.73	0.98	0.73	0.98	0.73	0.11	5.5	0.06
CFTR-C_GG	NP_056326.2	C20orf4	3|8|5|7	23	5.75	4	9|8|9|7|11|0|5|6|6|2|7|7|11|14|6|3|6|6|5|8|1|1	0	0	0	0	0	-19.23	0.92	0.61
CFTR-C_GG	NP_065892.1	OSBPL8	14|11|16|14	55	13.75	4	20|27|24|20|20|2|4|9|9|5|6|5|6|8|13|13|15|12|30|28|4|3	0	0	0	0	0	-29.72	1.07	0.63
CFTR-C_GG	NP_000973.2	RPL21	24|27|28|25	104	26	4	19|19|18|17|20|11|27|31|25|29|3|5|10|6|27|30|27|26|12|11|5|4	0	0	0	0	0	-27.4	1.5	0.63
CFTR-C_GG	NP_004332.2	CAD	30|24|50|42	146	36.5	4	28|26|26|18|23|6|26|18|28|17|27|24|18|17|27|22|23|24|19|19|5|7	0	0	0	0	0	-37.77	1.79	0.6
CFTR-C_GG	NP_009190.2	VPS45	5|6|5|8	24	6	4	12|6|8|7|1|0|0|0|0|0|3|2|1|2|0|0|0|0|9|4|0|0	0.24	0.54	0.24	0.54	0.24	-2.21	2.4	0.39
CFTR-C_GG	NP_001116849.1	PARK7	6|6|5|11	28	7	4	5|5|8|4|10|0|12|8|11|6|4|6|3|5|2|2|7|6|5|8|2|3	0	0.01	0	0.01	0	-13.17	1.26	0.57
CFTR-C_GG	NP_001116850.1	ADSL	4|1|3|3	11	2.75	4	1|1|0|0|2|0|1|2|0|1|0|1|3|3|3|0|3|1|0|1|5|6	0.14	0.31	0.14	0.31	0.14	-4.94	1.78	0.45
CFTR-C_GG	NP_056018.2	RPRD2	4|4|0|0	8	2	4	42|45|31|35|17|8|11|8|16|11|12|8|14|15|10|12|13|13|46|50|14|15	0	0	0	0	0	-88.78	0.1	0.66
CFTR-C_GG	NP_542165.1	DDX39B	44|46|53|48	191	47.75	4	40|35|39|41|47|15|36|24|31|30|59|53|62|62|50|48|52|55|36|42|45|44	0	0	0	0	0	-88.24	1.11	0.66
CFTR-C_GG	NP_542168.1	PTPN11	3|6|4|3	16	4	4	33|25|34|38|48|15|8|10|15|19|66|52|79|72|19|12|21|20|16|21|58|53	0	0	0	0	0	-134.31	0.12	0.66
CFTR-C_GG	NP_542414.1	PTPN13	19|13|8|6	46	11.5	4	9|8|8|8|4|0|10|11|14|10|10|11|14|11|12|14|10|11|23|28|14|14	0	0	0	0	0	-33.85	1	0.62
CFTR-C_GG	NP_542161.1	RNPS1	5|6|1|4	16	4	4	20|19|20|18|16|0|14|11|11|9|21|18|21|17|24|22|19|21|13|18|16|20	0	0	0	0	0	-69.56	0.24	0.66
CFTR-C_GG	NP_057267.2	MRTO4	11|11|13|9	44	11	4	6|3|2|4|4|0|2|2|7|7|8|3|6|6|14|13|13|13|2|3|7|4	0	0.01	0	0.01	0	-8.49	1.88	0.55
CFTR-C_GG	NP_110517.2	CTNNBL1	2|2|1|1	6	1.5	4	2|1|0|4|3|2|2|2|2|1|2|4|6|6|0|0|1|1|8|7|1|1	0	0	0	0	0	-8.57	0.59	0.66
CFTR-C_GG	NP_005821.2	MRPS31	3|2|4|2	11	2.75	4	1|1|1|2|10|8|7|6|8|7|4|5|0|1|2|3|5|6|4|0|2|0	0	0	0	0	0	-11.39	0.73	0.59
CFTR-C_GG	NP_036606.2	UCK2	4|3|2|2	11	2.75	4	0|0|0|0|1|0|0|1|4|0|0|0|0|0|0|0|0|0|0|0|0|3	0.74	0.89	0.74	0.89	0.74	0.58	6.72	0.05
CFTR-C_GG	NP_001120662.1	CSK	4|7|9|11	31	7.75	4	1|0|1|0|6|3|2|2|3|2|9|7|4|5|3|3|5|6|5|5|6|0	0.22	0.65	0.22	0.65	0.22	-7.53	2.19	0.41
CFTR-C_GG	NP_003816.2	SNAP23	5|4|0|4	13	3.25	4	2|1|2|2|4|2|2|1|3|2|7|8|7|8|3|2|3|3|10|8|4|4	0	0	0	0	0	-17.17	0.81	0.59
CFTR-C_GG	NP_005834.4	STAM2	3|3|4|4	14	3.5	4	2|2|4|1|0|0|0|3|2|1|2|2|2|5|0|0|0|0|5|4|2|1	0.13	0.2	0.13	0.2	0.13	-2.66	2.03	0.46
CFTR-C_GG	NP_001120792.1	UBAP2L	21|22|18|16	77	19.25	4	71|75|75|60|84|31|63|51|70|67|72|67|72|99|83|93|92|96|96|112|36|44	0	0	0	0	0	-265.72	0.26	0.66
CFTR-C_GG	NP_036387.2	XRN2	16|16|17|12	61	15.25	4	22|17|17|17|27|12|14|11|14|11|24|23|29|41|17|25|25|29|17|16|18|25	0	0	0	0	0	-57.21	0.74	0.66
CFTR-C_GG	NP_055819.2	EXOSC7	3|3|2|1	9	2.25	4	11|10|6|9|10|6|9|8|7|3|7|13|9|11|8|6|6|6|9|20|9|8	0	0	0	0	0	-34.49	0.26	0.66
CFTR-C_GG	NP_001121188.1	ETFA	3|6|7|6	22	5.5	4	4|8|6|7|14|4|5|2|3|2|0|0|2|5|7|4|3|7|2|2|7|4	0	0	0	0	0	-12.2	1.23	0.58
CFTR-C_GG	NP_001121599.1	GK	2|2|3|0	7	1.75	4	0|0|0|0|2|0|1|0|0|0|2|0|0|0|2|2|1|0|0|0|0|0	0.48	0.8	0.48	0.8	0.48	-2.76	3.85	0.21
CFTR-C_GG	NP_065941.2	KIAA1524	5|4|6|4	19	4.75	4	15|21|21|23|5|3|9|10|13|14|1|2|8|4|17|12|14|15|14|12|10|12	0	0	0	0	0	-38.3	0.41	0.66
CFTR-C_GG	NP_064508.3	TM9SF3	7|6|7|5	25	6.25	4	5|2|4|6|2|3|4|4|2|0|3|5|2|2|3|3|3|2|1|0|2|2	0.19	0.31	0.19	0.31	0.19	-3.45	2.29	0.43
CFTR-C_GG	NP_055786.1	EFR3B	4|2|2|3	11	2.75	4	0|0|0|0|0|0|0|0|0|0|0|0|0|1|0|0|0|0|0|0|0|0	0.98	1	0.98	1	0.98	3.08	27.5	0
CFTR-C_GG	NP_071349.3	UBE2O	10|11|2|6	29	7.25	4	42|51|44|40|17|10|25|29|18|17|14|15|21|13|27|28|27|31|21|16|28|31	0	0	0	0	0	-104.77	0.28	0.66
CFTR-C_GG	NP_001122324.1	SRRT	4|3|4|6	17	4.25	4	0|0|1|5|8|1|1|4|3|5|1|1|10|8|3|4|4|5|9|9|6|3	0	0	0	0	0	-10.95	1.03	0.58
CFTR-C_GG	NP_001122388.1	TOMM40	21|32|50|37	140	35	4	37|39|39|40|32|17|32|31|34|25|13|11|4|6|27|29|38|37|25|22|11|11	0	0	0	0	0	-59.83	1.38	0.64
CFTR-C_GG	NP_056175.3	SKIV2L2	55|66|22|39	182	45.5	4	36|42|33|33|50|25|35|33|37|33|22|18|28|31|20|30|28|27|50|46|15|15	0	0	0	0	0	-79.95	1.46	0.64
CFTR-C_GG	NP_001123237.1	NSDHL	14|10|13|10	47	11.75	4	16|12|11|13|10|7|8|7|7|11|6|10|13|12|9|10|10|11|8|10|7|8	0	0	0	0	0	-21.11	1.2	0.62
CFTR-C_GG	NP_001123291.1	CYB5R3	7|5|7|11	30	7.5	4	5|5|7|10|21|2|6|9|9|9|11|7|10|9|10|8|7|12|6|3|3|3	0	0	0	0	0	-21.44	0.96	0.61
CFTR-C_GG	NP_060117.3	FTSJ3	14|19|15|14	62	15.5	4	28|32|25|31|37|17|11|16|14|17|38|40|59|56|20|19|22|21|51|49|27|34	0	0	0	0	0	-91.06	0.51	0.66
CFTR-C_GG	NP_003615.2	RANBP3	10|13|14|10	47	11.75	4	41|35|47|42|33|17|18|17|20|20|38|35|57|56|42|42|41|39|50|36|49|53	0	0	0	0	0	-131.76	0.31	0.66
CFTR-C_GG	NP_892113.4	SHC1	2|2|2|3	9	2.25	4	3|1|3|5|4|0|1|1|3|2|5|3|8|11|0|0|2|0|5|3|0|3	0	0	0	0	0	-8.02	0.79	0.58
CFTR-C_GG	NP_006268.2	ITSN2	11|16|8|5	40	10	4	0|3|0|0|3|0|4|2|6|0|0|0|2|1|2|1|2|1|4|7|1|3	0.77	1	0.77	1	0.77	-0.83	5.24	0.04
CFTR-C_GG	NP_853556.2	RFC5	10|7|10|9	36	9	4	5|8|8|9|8|0|6|7|8|1|4|3|5|6|3|5|4|8|9|7|6|5	0	0	0	0	0	-10.96	1.58	0.58
CFTR-C_GG	NP_006322.4	EMG1	2|3|5|4	14	3.5	4	1|1|1|1|13|3|5|4|4|7|16|21|9|7|6|4|3|8|4|0|5|1	0	0	0	0	0	-18.4	0.62	0.66
CFTR-C_GG	NP_001123995.1	CSDE1	21|21|22|19	83	20.75	4	71|77|88|87|56|7|64|58|54|45|83|90|133|147|64|66|59|58|72|64|74|80	0	0	0	0	0	-254.65	0.29	0.66
CFTR-C_GG	NP_001123999.1	SPAG9	23|20|12|17	72	18	4	46|35|27|36|20|4|17|12|23|20|12|12|21|22|35|30|32|34|43|37|12|11	0	0	0	0	0	-73	0.73	0.66
CFTR-C_GG	NP_002797.3	PSMC6	10|7|4|8	29	7.25	4	14|13|10|10|8|0|6|7|7|6|8|9|6|8|9|10|11|11|5|7|4|4	0	0	0	0	0	-23.71	0.92	0.62
CFTR-C_GG	NP_149351.1	SURF4	38|32|34|24	128	32	4	30|25|23|21|25|24|28|21|22|18|12|10|10|8|17|16|23|20|20|21|8|4	0	0	0	0	0	-31.23	1.73	0.62
CFTR-C_GG	NP_001124295.1	DNMT1	15|18|15|11	59	14.75	4	23|21|22|17|14|5|13|15|15|13|50|39|33|27|11|8|14|9|29|36|5|2	0	0	0	0	0	-53.25	0.77	0.66
CFTR-C_GG	NP_001124313.1	RTCD1	5|3|7|3	18	4.5	4	3|4|4|6|7|2|4|3|3|0|7|4|1|4|2|3|6|6|3|2|0|2	0.01	0.04	0.01	0.04	0.01	-8.87	1.3	0.54
CFTR-C_GG	NP_001124384.1	SUGT1	11|10|7|6	34	8.5	4	22|19|20|19|24|5|12|6|8|9|22|23|52|48|21|20|17|15|23|24|18|17	0	0	0	0	0	-68.68	0.42	0.66
CFTR-C_GG	NP_001124463.1	HYOU1	40|32|38|44	154	38.5	4	9|9|13|11|19|10|11|15|9|4|4|5|1|0|9|10|11|8|5|8|2|2	1	1	1	1	1	4.15	4.84	0
CFTR-C_GG	NP_003906.2	CPNE1	5|7|8|4	24	6	4	6|5|9|8|11|6|6|3|5|6|4|3|6|8|1|3|3|4|3|1|1|1	0	0	0	0	0	-11.62	1.28	0.58
CFTR-C_GG	NP_848591.2	MB21D2	5|5|3|0	13	3.25	4	12|15|12|17|6|0|4|1|4|4|10|11|17|19|5|3|3|4|13|15|4|3	0	0	0	0	0	-35.65	0.39	0.66
CFTR-C_GG	NP_000134.2	FH	9|11|11|8	39	9.75	4	1|1|2|2|4|2|1|3|0|0|0|0|0|0|2|2|2|1|0|0|0|0	1	1	1	1	1	5.04	9.33	0
CFTR-C_GG	NP_060501.3	WDR6	9|9|0|6	24	6	4	1|1|1|1|0|0|2|0|2|1|2|0|1|0|1|1|1|2|2|1|0|2	0.74	1	0.74	1	0.74	-4.49	6	0.05
CFTR-C_GG	NP_001128251.1	IPO11	6|6|5|8	25	6.25	4	6|3|4|3|14|6|5|6|2|5|5|4|3|9|8|6|8|11|3|5|0|1	0	0	0	0	0	-12.29	1.18	0.59
CFTR-C_GG	NP_006444.2	TBL3	13|12|10|14	49	12.25	4	2|3|4|4|15|1|6|3|2|3|5|10|12|14|4|6|6|6|14|7|6|8	0	0.01	0	0.01	0	-9.07	1.91	0.56
CFTR-C_GG	NP_001058.2	TOP2A	15|18|17|15	65	16.25	4	34|37|33|34|20|5|19|8|13|8|14|11|12|17|27|27|31|29|26|19|23|33	0	0	0	0	0	-56.49	0.74	0.66
CFTR-C_GG	NP_055018.2	AP2A1	20|21|16|13	70	17.5	4	15|13|14|16|12|5|7|1|6|6|6|6|23|13|6|5|3|4|27|31|9|13	0	0	0	0	0	-20.06	1.6	0.61
CFTR-C_GG	NP_001681.2	ATP6V1A	16|18|16|14	64	16	4	21|20|16|19|12|8|10|7|3|4|21|15|23|30|17|17|16|16|22|29|13|8	0	0	0	0	0	-35.87	1.01	0.64
CFTR-C_GG	NP_006816.2	CKAP4	13|18|14|14	59	14.75	4	13|17|10|12|26|4|15|14|16|13|25|30|13|10|17|14|19|14|16|25|1|2	0	0	0	0	0	-33.93	1	0.64
CFTR-C_GG	NP_002256.2	KPNB1	67|61|63|59	250	62.5	4	81|72|70|75|65|44|58|64|57|51|81|83|48|50|74|71|72|70|80|75|38|41	0	0	0	0	0	-142.66	0.97	0.66
CFTR-C_GG	NP_004153.2	RAB5A	6|6|8|10	30	7.5	4	6|4|9|7|7|1|4|0|3|2|7|8|6|3|7|6|4|4|11|8|4|3	0	0.01	0	0.01	0	-10.5	1.45	0.57
CFTR-C_GG	NP_055100.2	EXOSC2	11|5|9|4	29	7.25	4	22|28|27|30|14|7|11|5|4|6|16|22|26|32|11|15|14|13|37|34|13|11	0	0	0	0	0	-65.25	0.4	0.66
CFTR-C_GG	NP_057508.2	LUC7L3	9|9|8|10	36	9	4	10|14|12|11|18|7|11|10|14|11|10|10|7|4|10|11|9|10|6|12|5|5	0	0	0	0	0	-24.31	0.91	0.63
CFTR-C_GG	NP_061936.2	EML4	2|2|3|4	11	2.75	4	7|12|6|7|6|1|7|6|7|5|5|8|9|9|12|9|15|15|6|8|7|6	0	0	0	0	0	-28.16	0.35	0.66
CFTR-C_GG	NP_073613.2	OSBPL11	9|8|4|3	24	6	4	3|5|3|3|1|2|3|3|0|0|3|1|7|7|0|0|1|0|2|4|1|3	0.39	0.82	0.39	0.82	0.39	-4.77	2.54	0.25
CFTR-C_GG	NP_057022.2	NMD3	4|1|5|3	13	3.25	4	0|0|0|0|2|0|0|2|2|2|0|0|0|1|0|3|0|1|2|2|0|0	0.58	0.93	0.58	0.93	0.58	-2.22	4.21	0.11
CFTR-C_GG	NP_064519.2	DPYSL5	10|11|8|10	39	9.75	4	59|58|73|64|44|11|26|25|25|20|42|48|89|84|44|38|43|28|31|24|28|34	0	0	0	0	0	-158.34	0.23	0.66
CFTR-C_GG	NP_116185.2	SYAP1	7|7|7|5	26	6.5	4	18|13|21|21|26|10|11|15|12|9|28|26|33|39|18|18|24|17|27|26|21|21	0	0	0	0	0	-73.64	0.31	0.66
CFTR-C_GG	NP_005723.2	RAD50	6|8|11|12	37	9.25	4	8|10|10|7|13|12|10|13|10|8|3|1|1|3|7|3|8|9|8|7|0|1	0	0	0	0	0	-16.41	1.34	0.59
CFTR-C_GG	NP_000909.2	P4HB	7|8|7|6	28	7	4	1|2|0|0|2|0|1|3|1|2|1|1|0|0|2|4|2|4|3|1|0|0	0.95	0.99	0.95	0.99	0.95	2.15	5.13	0.01
CFTR-C_GG	NP_005207.2	DDOST	24|20|28|28	100	25	4	6|4|8|5|23|7|11|9|10|8|13|11|9|12|18|16|22|19|9|9|7|5	0.01	0.01	0.01	0.01	0.01	-11.89	2.28	0.55
CFTR-C_GG	NP_006100.2	PRMT5	5|7|5|4	21	5.25	4	7|9|10|10|4|1|8|9|9|5|8|7|20|20|5|6|5|4|11|14|9|10	0	0	0	0	0	-26.65	0.6	0.66
CFTR-C_GG	NP_003735.3	NUMB	8|12|9|8	37	9.25	4	4|8|6|6|0|0|1|0|1|0|3|0|0|5|1|1|1|0|2|1|3|4	0.79	0.94	0.79	0.94	0.79	0.9	4.33	0.03
CFTR-C_GG	NP_001128409.1	FIP1L1	5|6|3|4	18	4.5	4	17|23|19|18|20|4|9|10|10|6|14|13|17|17|10|11|8|10|31|29|17|17	0	0	0	0	0	-55.19	0.3	0.66
CFTR-C_GG	NP_000173.2	HADHA	3|5|9|5	22	5.5	4	2|1|3|5|15|3|1|4|3|2|5|7|2|1|1|0|3|4|3|1|1|2	0.1	0.36	0.1	0.36	0.1	-7.27	1.75	0.47
CFTR-C_GG	NP_005667.2	RBM10	2|0|0|0	2	0.5	4	22|23|25|29|20|6|9|10|7|7|16|16|26|22|9|9|7|11|38|30|25|27	0	0	0	0	0	-78.58	0.03	0.66
CFTR-C_GG	NP_036244.2	TPX2	6|10|3|4	23	5.75	4	39|42|39|49|51|5|13|15|8|13|33|37|40|45|15|16|13|17|50|46|62|54	0	0	0	0	0	-128.12	0.18	0.66
CFTR-C_GG	NP_057321.2	ANAPC5	2|1|0|0	3	0.75	4	11|9|9|9|7|3|9|6|5|6|9|4|0|5|4|7|4|5|15|9|3|3	0	0	0	0	0	-28.05	0.12	0.66
CFTR-C_GG	NP_001884.2	CSNK1D	6|7|3|5	21	5.25	4	7|6|7|3|0|0|0|0|2|1|4|6|3|3|0|1|0|1|1|0|4|3	0.2	0.44	0.2	0.44	0.2	-4.6	2.22	0.42
CFTR-C_GG	NP_031381.2	HSP90AB1	75|91|91|105	362	90.5	4	62|62|55|68|117|12|90|88|86|90|96|95|72|64|126|125|120|107|72|67|55|62	0	0	0	0	0	-178.33	1.11	0.66
CFTR-C_GG	NP_056325.2	DHRS7B	4|5|6|7	22	5.5	4	7|7|9|7|7|1|1|0|1|3|2|1|7|3|1|0|1|0|9|9|4|3	0.01	0.01	0.01	0.01	0.01	-8.07	1.46	0.55
CFTR-C_GG	NP_612403.2	HNRPLL	5|3|7|7	22	5.5	4	3|0|2|1|2|1|3|0|3|1|4|6|1|2|0|0|1|0|2|2|2|0	0.59	0.88	0.59	0.88	0.59	-2.39	3.36	0.11
CFTR-C_GG	NP_620162.1	TAMM41	4|5|7|6	22	5.5	4	1|3|2|3|2|2|2|2|1|0|2|4|0|0|0|0|0|2|2|2|0|0	0.79	0.98	0.79	0.98	0.79	-0.14	4.03	0.03
CFTR-C_GG	NP_612114.1	ATRX	2|0|0|0	2	0.5	4	8|8|3|4|2|0|0|0|1|1|2|3|8|9|3|3|3|1|6|5|4|4	0	0	0	0	0	-15.2	0.14	0.66
CFTR-C_GG	NP_055781.2	DHX30	14|16|16|19	65	16.25	4	8|10|6|6|15|3|7|10|7|8|9|12|6|7|14|11|9|9|8|9|1|3	0.01	0.03	0.01	0.03	0.01	-9.57	2.01	0.54
CFTR-C_GG	NP_056238.2	AASDHPPT	6|4|4|7	21	5.25	4	2|2|4|2|3|1|1|0|1|0|8|8|8|9|3|2|2|2|4|4|0|1	0.04	0.11	0.04	0.11	0.04	-5.56	1.72	0.51
CFTR-C_GG	NP_620409.1	VANGL1	3|5|1|1	10	2.5	4	0|2|1|1|0|0|0|0|0|0|2|2|3|4|0|0|0|0|4|3|0|1	0.29	0.78	0.29	0.78	0.29	-3.05	2.39	0.28
CFTR-C_GG	NP_002047.2	GFPT1	12|13|16|13	54	13.5	4	12|8|7|7|5|5|5|5|6|5|4|12|12|14|7|11|4|7|11|7|7|10	0	0	0	0	0	-11.13	1.74	0.57
CFTR-C_GG	NP_005138.3	DNAJA3	29|22|27|30	108	27	4	7|7|7|9|21|5|22|23|18|21|11|11|11|5|19|16|18|16|12|13|3|5	0	0	0	0	0	-15.14	2.12	0.59
CFTR-C_GG	NP_001128659.1	AGFG1	13|13|12|9	47	11.75	4	4|5|6|5|10|1|3|4|1|3|8|9|11|11|5|6|7|8|6|2|3|7	0.02	0.04	0.02	0.04	0.02	-8.07	2.07	0.52
CFTR-C_GG	NP_001128727.1	RBBP4	15|11|3|0	29	7.25	4	20|15|15|16|19|1|9|11|8|5|13|10|18|17|12|13|15|14|11|11|8|9	0	0	0	0	0	-53.88	0.59	0.63
CFTR-C_GG	NP_071896.8	NOC3L	8|6|7|6	27	6.75	4	9|10|11|6|13|4|2|2|6|4|20|9|14|15|4|3|8|7|10|19|15|15	0	0	0	0	0	-25.32	0.72	0.66
CFTR-C_GG	NP_001129166.1	VDAC3	38|33|32|31	134	33.5	4	40|40|43|47|32|1|22|19|21|21|28|28|24|23|29|27|20|23|40|29|14|16	0	0	0	0	0	-49.64	1.26	0.65
CFTR-C_GG	NP_001129122.1	EEF1E1	3|5|3|5	16	4	4	9|11|6|7|5|4|5|9|9|10|13|8|7|3|0|4|8|4|6|6|2|1	0	0	0	0	0	-19.1	0.64	0.66
CFTR-C_GG	NP_001129224.1	ECD	4|1|1|0	6	1.5	4	23|26|28|21|21|14|13|21|11|18|36|27|47|52|10|15|16|20|49|52|34|26	0	0	0	0	0	-116.24	0.06	0.66
CFTR-C_GG	NP_001129243.1	RPN2	58|57|68|57	240	60	4	23|31|26|26|49|27|34|20|22|28|26|29|11|14|37|33|41|43|22|19|13|16	0	0	0	0	0	-21.37	2.24	0.61
CFTR-C_GG	NP_001129487.1	ANXA2	18|19|11|11	59	14.75	4	39|31|37|43|51|17|20|27|20|19|45|40|52|47|22|20|24|23|28|29|45|36	0	0	0	0	0	-107.7	0.45	0.66
CFTR-C_GG	NP_001129512.1	CPSF7	3|2|0|4	9	2.25	4	7|7|7|6|7|2|6|4|4|3|6|5|13|13|0|0|3|3|11|13|4|8	0	0	0	0	0	-25.82	0.38	0.66
CFTR-C_GG	NP_001129676.1	RCC2	24|23|27|31	105	26.25	4	15|11|13|11|38|8|24|22|16|13|46|44|51|50|30|29|33|34|29|27|26|23	0	0	0	0	0	-62.08	0.97	0.65
CFTR-C_GG	NP_001129663.1	KANK2	13|12|12|7	44	11	4	10|10|8|12|0|0|2|2|2|1|2|3|3|2|5|10|4|7|6|7|0|0	0.21	0.38	0.21	0.38	0.21	-5.99	2.52	0.42
CFTR-C_GG	NP_005795.2	DDX39A	43|50|47|50	190	47.5	4	44|46|47|40|37|12|31|23|30|38|43|41|53|51|47|49|50|48|51|65|41|35	0	0	0	0	0	-85.9	1.13	0.66
CFTR-C_GG	NP_057322.2	ANAPC7	4|3|3|0	10	2.5	4	0|1|0|0|1|0|2|1|3|2|0|0|1|1|1|0|2|1|7|5|1|2	0.19	0.4	0.19	0.4	0.19	-6.12	1.77	0.42
CFTR-C_GG	NP_057404.2	NUP98	3|3|3|5	14	3.5	4	14|14|14|14|7|1|5|5|5|3|4|2|4|4|7|10|11|16|14|9|5|2	0	0	0	0	0	-24.87	0.45	0.66
CFTR-C_GG	NP_644810.1	WDR36	3|6|7|6	22	5.5	4	24|18|14|19|40|15|7|13|7|6|39|41|63|53|20|16|16|16|23|27|33|39	0	0	0	0	0	-97.71	0.22	0.66
CFTR-C_GG	NP_631946.1	NAP1L1	47|50|65|51	213	53.25	4	55|49|56|56|68|27|56|58|50|55|78|71|97|96|62|72|60|68|67|67|42|34	0	0	0	0	0	-149.02	0.87	0.66
CFTR-C_GG	NP_005021.2	PLK1	5|3|3|2	13	3.25	4	9|4|4|8|2|0|2|1|2|2|0|1|4|4|0|0|0|0|6|2|2|3	0.02	0.07	0.02	0.07	0.02	-6.83	1.28	0.53
CFTR-C_GG	NP_071741.2	NCAPG	15|13|8|13	49	12.25	4	18|24|21|23|18|7|12|12|15|5|16|19|29|30|9|14|16|15|29|29|11|11	0	0	0	0	0	-52.98	0.7	0.66
CFTR-C_GG	NP_110409.2	CLPTM1L	6|5|6|5	22	5.5	4	1|0|3|0|1|1|0|0|4|2|0|0|2|1|3|4|5|3|3|1|2|4	0.51	0.65	0.51	0.65	0.51	-0.5	3.02	0.13
CFTR-C_GG	NP_004172.2	UCHL1	2|2|6|2	12	3	4	0|0|1|0|1|0|3|4|2|2|1|2|1|0|2|3|4|3|3|4|1|3	0.19	0.75	0.19	0.75	0.19	-4.59	1.65	0.42
CFTR-C_GG	NP_002795.2	PSMC3	21|18|10|15	64	16	4	23|19|18|18|18|10|19|19|22|25|13|12|11|16|16|15|19|19|13|16|5|12	0	0	0	0	0	-44.92	0.98	0.64
CFTR-C_GG	NP_005644.2	TFCP2	4|3|7|4	18	4.5	4	10|10|6|11|9|1|3|3|3|1|7|10|9|13|6|6|5|8|11|9|9|7	0	0	0	0	0	-22.74	0.63	0.66
CFTR-C_GG	NP_001960.2	EIF5	24|26|27|24	101	25.25	4	60|62|64|66|64|39|40|38|34|35|69|61|84|88|46|39|42|46|64|61|45|54	0	0	0	0	0	-167.98	0.46	0.66
CFTR-C_GG	NP_002851.2	ALDH18A1	66|68|70|81	285	71.25	4	41|37|33|38|64|16|59|40|63|61|35|30|27|32|69|75|75|68|31|35|32|33	0	0	0	0	0	-66.95	1.58	0.65
CFTR-C_GG	NP_009096.2	SF3A2	4|4|9|9	26	6.5	4	25|24|26|24|11|8|3|5|7|6|8|12|13|14|6|5|8|5|17|25|4|2	0	0	0	0	0	-38.61	0.55	0.66
CFTR-C_GG	NP_060773.3	EXOC2	5|8|5|9	27	6.75	4	2|1|0|2|0|0|0|0|0|1|0|0|1|0|0|0|0|0|0|2|2|1	0.99	1	0.99	1	0.99	4.26	12.38	0
CFTR-C_GG	NP_060238.3	LRRC40	13|16|18|25	72	18	4	9|5|19|12|9|5|9|4|10|12|8|11|9|20|16|12|13|16|12|9|14|14	0	0	0	0	0	-21.79	1.6	0.58
CFTR-C_GG	NP_005304.3	PDIA3	14|14|11|12	51	12.75	4	6|3|4|3|9|3|5|7|6|6|1|2|4|3|3|7|9|7|2|1|2|4	0.62	0.9	0.62	0.9	0.62	-1.31	2.89	0.1
CFTR-C_GG	NP_060555.2	IPO9	12|9|10|17	48	12	4	12|19|21|20|16|3|9|6|6|10|9|9|14|14|5|4|9|8|21|19|5|5	0	0	0	0	0	-26.67	1.08	0.62
CFTR-C_GG	NP_060495.2	GPATCH1	4|6|1|1	12	3	4	51|60|42|46|30|12|15|14|11|9|18|19|32|30|18|25|22|19|46|49|19|27	0	0	0	0	0	-118.37	0.11	0.66
CFTR-C_GG	NP_060918.2	CAND1	53|52|72|51	228	57	4	36|36|39|44|62|31|48|42|52|46|47|43|38|32|59|58|47|53|47|50|22|19	0	0	0	0	0	-79.34	1.32	0.65
CFTR-C_GG	NP_062565.2	PARD3	4|3|1|0	8	2	4	2|0|0|1|0|0|1|0|2|5|1|0|1|1|1|1|2|1|5|4|3|1	0.13	0.36	0.13	0.36	0.13	-6.42	1.38	0.46
CFTR-C_GG	NP_116249.2	LTV1	6|5|5|4	20	5	4	5|7|4|3|7|4|4|5|4|3|13|18|16|19|9|5|5|3|6|4|13|8	0	0	0	0	0	-21.83	0.67	0.66
CFTR-C_GG	NP_005975.1	SLC25A1	11|13|15|14	53	13.25	4	11|9|10|7|11|0|9|5|8|7|10|11|5|9|14|13|12|12|5|6|7|3	0	0	0	0	0	-14.53	1.58	0.6
CFTR-C_GG	NP_004784.2	LONP1	12|11|17|15	55	13.75	4	8|6|6|11|14|13|13|10|7|6|5|6|4|3|16|12|14|20|23|28|0|2	0	0	0	0	0	-20.73	1.33	0.62
CFTR-C_GG	NP_659497.1	SKA1	6|4|4|2	16	4	4	9|9|2|8|5|1|2|3|3|2|4|3|7|10|6|4|2|2|15|11|2|4	0	0	0	0	0	-16.78	0.77	0.61
CFTR-C_GG	NP_001135770.1	SQSTM1	4|6|2|2	14	3.5	4	14|19|24|24|9|1|14|11|10|5|3|4|4|3|6|6|8|11|3|4|2|1	0	0	0	0	0	-29.95	0.41	0.66
CFTR-C_GG	NP_005091.2	AKAP12	21|27|15|14	77	19.25	4	11|13|5|7|11|3|16|11|12|15|0|0|4|4|9|11|11|8|0|7|4|5	0.25	0.87	0.25	0.87	0.25	-8.2	2.54	0.31
CFTR-C_GG	NP_001814.2	CKB	6|5|6|4	21	5.25	4	19|19|14|15|17|9|2|6|6|1|28|28|38|44|8|7|9|12|16|11|15|18	0	0	0	0	0	-54.35	0.34	0.66
CFTR-C_GG	NP_644671.1	STAT1	11|16|9|12	48	12	4	48|44|52|55|25|9|19|22|19|19|20|30|46|49|23|22|26|26|49|50|32|32	0	0	0	0	0	-112.99	0.37	0.66
CFTR-C_GG	NP_003141.2	STAT3	6|11|14|15	46	11.5	4	47|54|72|59|94|52|34|41|17|25|45|33|52|67|20|21|27|24|46|39|36|40	0	0	0	0	0	-166.14	0.27	0.66
CFTR-C_GG	NP_061322.2	MATR3	36|32|29|25	122	30.5	4	30|26|25|24|39|22|19|29|20|24|27|23|31|38|34|34|32|35|39|35|38|36	0	0	0	0	0	-70.75	1.02	0.65
CFTR-C_GG	NP_055312.2	ZNF638	3|9|3|4	19	4.75	4	6|15|6|7|5|1|1|5|4|4|3|4|8|11|7|4|6|3|28|20|5|10	0	0	0	0	0	-23.27	0.64	0.62
CFTR-C_GG	NP_653171.1	HN1L	5|8|6|5	24	6	4	21|27|24|22|26|7|14|16|13|15|25|36|28|30|15|9|18|17|18|19|30|21	0	0	0	0	0	-73.11	0.29	0.66
CFTR-C_GG	NP_060668.2	DNAJC11	15|17|11|20	63	15.75	4	8|11|8|8|15|9|16|9|7|7|3|7|10|13|5|7|8|10|14|8|7|8	0	0.02	0	0.02	0	-16.84	1.75	0.56
CFTR-C_GG	NP_004238.3	EFTUD2	40|47|43|31	161	40.25	4	81|73|66|76|68|39|45|51|50|40|56|53|65|63|46|59|49|50|83|93|41|48	0	0	0	0	0	-170.24	0.68	0.66
CFTR-C_GG	NP_060533.2	HELLS	2|4|0|0	6	1.5	4	9|8|11|9|4|0|1|1|3|4|3|4|10|15|2|1|0|3|8|12|5|3	0	0	0	0	0	-22.49	0.28	0.66
CFTR-C_GG	NP_036421.2	KEAP1	25|19|12|12	68	17	4	33|34|31|28|9|0|28|30|27|25|19|18|36|37|26|27|28|30|23|21|1|5	0	0	0	0	0	-68.52	0.72	0.65
CFTR-C_GG	NP_057715.2	GCFC1	4|0|2|1	7	1.75	4	32|22|19|20|15|7|10|7|7|5|2|5|9|8|6|6|10|14|17|10|7|3	0	0	0	0	0	-47.57	0.16	0.66
CFTR-C_GG	NP_078816.2	MRPL24	2|2|0|1	5	1.25	4	4|1|4|4|3|3|2|5|5|4|3|4|2|5|3|0|3|5|3|4|2|1	0	0	0	0	0	-13.82	0.39	0.66
CFTR-C_GG	NP_065812.1	RPTOR	2|1|0|3	6	1.5	4	5|7|5|5|0|0|0|0|2|4|0|2|1|1|0|4|1|1|1|2|0|0	0.02	0.05	0.02	0.05	0.02	-8.11	0.8	0.53
CFTR-C_GG	NP_055862.1	KIAA0090	8|9|13|10	40	10	4	8|8|11|8|16|5|1|2|4|4|6|5|5|10|0|5|0|5|7|3|4|4	0.01	0.04	0.01	0.04	0.01	-8.59	1.82	0.54
CFTR-C_GG	NP_036256.2	CHORDC1	10|9|8|7	34	8.5	4	3|3|2|4|8|0|5|2|5|3|7|8|12|13|10|9|10|8|2|4|10|12	0	0	0	0	0	-12.96	1.34	0.6
CFTR-C_GG	NP_006014.2	CDC123	4|5|3|4	16	4	4	3|3|4|5|3|1|1|2|2|1|4|4|6|8|3|2|2|3|5|4|0|0	0	0.01	0	0.01	0	-7.22	1.33	0.55
CFTR-C_GG	NP_001137533.1	COPB1	32|30|33|36	131	32.75	4	40|41|38|41|29|18|22|21|25|21|28|29|33|26|44|41|41|32|37|34|25|23	0	0	0	0	0	-67.62	1.05	0.66
CFTR-C_GG	NP_005947.3	MTHFD1	32|39|49|47	167	41.75	4	22|25|28|27|48|17|45|47|40|41|39|42|16|15|63|56|51|52|32|27|19|23	0	0	0	0	0	-78.08	1.19	0.65
CFTR-C_GG	NP_149107.4	NEK9	4|4|4|3	15	3.75	4	32|32|30|31|12|0|21|14|17|15|17|14|27|23|24|24|21|30|17|21|8|8	0	0	0	0	0	-76.25	0.19	0.66
CFTR-C_GG	NP_115766.3	MKI67IP	9|12|7|9	37	9.25	4	6|4|3|2|22|11|7|7|5|6|15|12|14|14|10|10|13|14|17|15|5|7	0	0	0	0	0	-25.91	0.93	0.63
CFTR-C_GG	NP_060855.2	LSG1	4|7|1|2	14	3.5	4	15|14|13|12|2|2|3|7|7|7|12|13|18|20|4|5|6|4|19|16|5|5	0	0	0	0	0	-37.55	0.37	0.66
CFTR-C_GG	NP_055994.2	RRP12	11|3|7|9	30	7.5	4	6|3|1|3|17|6|7|2|6|7|18|21|9|8|9|11|6|8|22|20|3|5	0	0	0	0	0	-29.78	0.83	0.62
CFTR-C_GG	NP_848927.2	MTDH	6|15|6|8	35	8.75	4	17|21|16|10|23|5|17|16|10|9|12|13|12|16|11|15|13|21|26|24|20|15	0	0	0	0	0	-50.13	0.56	0.66
CFTR-C_GG	NP_001138680.1	DEPDC1B	10|10|10|7	37	9.25	4	14|18|16|14|14|9|11|6|7|6|13|11|25|24|6|5|6|7|23|29|12|14	0	0	0	0	0	-38.14	0.7	0.66
CFTR-C_GG	NP_001138769.1	EXOC7	4|3|0|0	7	1.75	4	0|0|0|0|0|0|0|0|0|0|0|0|0|0|0|0|0|0|0|0|0|0	0.5	1	0.5	1	0.5	-1.46	17.5	0.15
CFTR-C_GG	NP_001138829.1	SIN3A	10|10|3|5	28	7	4	26|28|28|25|21|19|18|11|12|8|5|6|9|13|9|8|12|13|50|40|6|4	0	0	0	0	0	-62.74	0.42	0.66
CFTR-C_GG	NP_001138890.1	TTC28	7|13|3|2	25	6.25	4	49|51|49|48|6|0|21|16|20|17|9|6|10|11|17|18|13|12|17|15|3|5	0	0	0	0	0	-73.97	0.33	0.66
CFTR-C_GG	NP_055699.2	SUGP2	8|15|11|9	43	10.75	4	45|38|32|34|20|11|24|25|19|15|21|21|24|31|28|22|18|22|46|49|14|18	0	0	0	0	0	-89.04	0.41	0.66
CFTR-C_GG	NP_444280.2	SNAP47	5|2|6|3	16	4	4	0|1|1|2|0|0|0|0|0|0|0|0|1|2|0|0|0|0|1|3|0|1	0.8	0.99	0.8	0.99	0.8	-0.08	7.33	0.03
CFTR-C_GG	NP_001139021.1	TXNDC5	5|6|4|8	23	5.75	4	0|0|0|0|3|2|1|1|3|2|3|1|0|0|3|2|2|1|2|2|1|2	0.74	0.99	0.74	0.99	0.74	-0.37	4.08	0.05
CFTR-C_GG	NP_060288.3	WRAP73	2|1|0|1	4	1	4	3|3|4|2|0|2|2|4|3|5|13|7|7|7|1|1|3|5|11|9|6|13	0	0	0	0	0	-21.55	0.2	0.66
CFTR-C_GG	NP_055568.3	BMS1	8|4|6|8	26	6.5	4	6|8|5|3|15|2|3|4|3|4|12|12|15|20|3|4|3|4|19|15|11|9	0	0	0	0	0	-24.38	0.79	0.66
CFTR-C_GG	NP_060596.2	TMEM33	9|10|8|9	36	9	4	4|6|6|4|6|0|7|4|6|8|2|1|1|0|5|4|6|6|3|4|6|3	0.06	0.15	0.06	0.15	0.06	-4.34	2.15	0.49
CFTR-C_GG	NP_001139197.1	LYAR	10|11|8|8	37	9.25	4	7|4|7|4|8|2|5|4|3|1|7|9|10|12|10|8|12|9|11|6|4|4	0	0	0	0	0	-12.85	1.38	0.6
CFTR-C_GG	NP_060365.7	DDX27	8|10|10|9	37	9.25	4	8|7|7|5|16|5|8|8|9|10|18|16|18|11|6|7|6|5|9|19|16|9	0	0	0	0	0	-24.97	0.91	0.66
CFTR-C_GG	NP_056392.2	RAI14	40|42|21|19	122	30.5	4	39|36|34|35|8|2|23|13|14|13|7|7|10|7|23|23|20|19|37|30|32|24	0	0	0	0	0	-45.74	1.47	0.63
CFTR-C_GG	NP_680090.1	CTSB	4|1|4|4	13	3.25	4	0|1|2|2|1|2|0|0|0|0|0|0|0|0|0|2|2|1|1|2|1|0	0.62	0.83	0.62	0.83	0.62	-2.27	4.21	0.1
CFTR-C_GG	NP_057040.2	MRPL4	3|1|4|4	12	3	4	3|2|2|3|4|2|6|1|4|1|2|4|0|0|4|2|3|3|0|1|1|3	0.02	0.03	0.02	0.03	0.02	-7.94	1.29	0.53
CFTR-C_GG	NP_001139373.1	SARS2	3|4|2|4	13	3.25	4	6|7|4|9|5|0|6|4|4|1|3|1|2|2|5|4|5|4|5|4|3|5	0	0	0	0	0	-12.72	0.8	0.66
CFTR-C_GG	NP_055565.3	DLGAP5	4|5|2|2	13	3.25	4	19|17|24|27|9|3|10|8|14|6|6|8|28|30|4|6|7|7|27|30|9|16	0	0	0	0	0	-54.95	0.23	0.66
CFTR-C_GG	NP_620137.2	FCHO2	5|5|1|2	13	3.25	4	15|13|14|18|2|0|1|1|3|2|1|1|3|4|4|4|3|3|8|14|4|4	0	0	0	0	0	-20.41	0.59	0.66
CFTR-C_GG	NP_001139807.1	SLC6A15	4|6|4|4	18	4.5	4	0|0|0|0|1|0|1|0|1|1|2|6|10|7|0|0|0|1|3|0|3|2	0.35	0.61	0.35	0.61	0.35	-1.05	2.61	0.26
CFTR-C_GG	NP_733793.2	RASAL2	4|6|1|0	11	2.75	4	1|0|0|0|0|0|0|2|1|1|0|0|0|0|0|0|0|0|0|0|0|0	0.5	1	0.5	1	0.5	-1.92	12.1	0.15
CFTR-C_GG	NP_689474.1	C12orf23	5|2|4|6	17	4.25	4	1|0|0|1|1|0|1|2|2|0|0|0|0|0|1|2|0|0|1|1|0|0	0.83	0.99	0.83	0.99	0.83	-0.25	7.19	0.02
CFTR-C_GG	NP_689485.1	CHMP7	2|0|1|2	5	1.25	4	3|2|3|2|1|0|1|0|1|0|0|1|6|6|0|0|1|0|0|0|4|1	0.03	0.05	0.03	0.05	0.03	-6.29	0.86	0.52
CFTR-C_GG	NP_689557.1	LSM12	6|4|4|4	18	4.5	4	7|6|7|7|3|0|6|5|2|5|6|6|9|5|6|11|10|10|14|7|6|5	0	0	0	0	0	-18.38	0.69	0.66
CFTR-C_GG	NP_065801.1	XPO5	14|20|19|18	71	17.75	4	6|8|9|8|22|10|12|8|9|8|13|11|18|13|17|14|13|8|23|24|6|5	0	0	0	0	0	-22.83	1.47	0.62
CFTR-C_GG	NP_689926.1	STT3A	12|11|18|13	54	13.5	4	15|10|13|13|11|6|13|5|11|14|9|8|5|5|6|8|11|10|10|11|6|13	0	0	0	0	0	-19.27	1.39	0.6
CFTR-C_GG	NP_000840.2	GSTM3	2|3|2|3	10	2.5	4	0|0|0|0|1|0|2|1|2|1|0|0|1|0|0|0|0|0|0|0|0|1	0.74	0.89	0.74	0.89	0.74	0.34	6.11	0.06
CFTR-C_GG	NP_690852.1	LRWD1	6|2|4|3	15	3.75	4	48|35|41|42|30|10|16|8|17|12|34|33|53|50|20|22|23|25|61|66|38|45	0	0	0	0	0	-137.38	0.11	0.66
CFTR-C_GG	NP_003091.2	SNX2	15|9|17|20	61	15.25	4	18|17|16|20|10|0|10|6|11|6|12|11|23|20|7|10|15|9|10|11|17|11	0	0	0	0	0	-31.19	1.24	0.62
CFTR-C_GG	NP_006592.3	PTGES3	11|7|4|7	29	7.25	4	1|1|1|2|3|2|4|2|4|3|3|5|0|2|5|4|5|5|6|3|0|0	0.39	0.98	0.39	0.98	0.39	-5.01	2.61	0.25
CFTR-C_GG	NP_689948.1	ZBTB9	2|1|2|1	6	1.5	4	3|3|5|5|7|0|2|1|4|2|2|4|5|6|4|3|3|0|15|7|6|4	0	0	0	0	0	-14.83	0.36	0.66
CFTR-C_GG	NP_003130.2	SRPR	10|14|11|10	45	11.25	4	7|4|4|5|9|5|6|7|5|6|11|10|12|9|7|10|4|7|16|13|3|2	0	0	0	0	0	-12.4	1.53	0.59
CFTR-C_GG	NP_003309.2	TTK	4|4|5|1	14	3.5	4	16|15|13|19|2|0|3|1|3|1|3|4|8|14|4|4|3|3|12|15|4|1	0	0	0	0	0	-25.45	0.52	0.66
CFTR-C_GG	NP_006351.2	EIF3M	5|20|11|13	49	12.25	4	23|20|18|23|23|11|11|7|8|10|13|16|15|17|10|15|10|14|26|18|11|15	0	0	0	0	0	-50.96	0.81	0.64
CFTR-C_GG	NP_003325.2	UBA1	14|22|13|15	64	16	4	24|28|28|34|26|13|12|14|18|14|29|31|39|43|13|11|18|18|38|43|25|33	0	0	0	0	0	-73.02	0.64	0.66
CFTR-C_GG	NP_694856.1	KANK1	5|4|0|0	9	2.25	4	2|1|0|0|0|0|0|0|0|0|0|0|0|0|0|0|0|0|1|0|0|0	0.5	1	0.5	1	0.5	-1.76	12.38	0.16
CFTR-C_GG	NP_006730.2	MCM5	31|26|37|32	126	31.5	4	10|10|16|17|18|1|13|18|13|3|18|18|8|12|9|11|12|18|25|20|15|16	0.01	0.05	0.01	0.05	0.01	-13.51	2.3	0.54
CFTR-C_GG	NP_113673.3	GRWD1	11|10|16|9	46	11.5	4	11|7|7|7|7|7|9|8|11|8|6|4|6|6|11|11|10|17|10|9|8|7	0	0	0	0	0	-17.92	1.35	0.59
CFTR-C_GG	NP_005773.3	ALYREF	14|26|22|26	88	22	4	15|12|17|14|29|8|21|20|22|19|44|31|29|31|25|24|19|21|26|35|20|26	0	0	0	0	0	-63.4	0.95	0.65
CFTR-C_GG	NP_004125.3	HSPA9	104|110|83|86	383	95.75	4	67|65|59|54|75|28|110|96|119|120|79|76|97|97|110|103|107|108|82|79|58|60	0	0	0	0	0	-175.96	1.14	0.66
CFTR-C_GG	NP_004506.2	ILF2	30|32|25|30	117	29.25	4	37|31|27|31|52|24|42|44|37|22|47|48|38|31|57|60|51|51|35|36|16|18	0	0	0	0	0	-100.12	0.77	0.66
CFTR-C_GG	NP_056138.1	UFL1	6|10|6|4	26	6.5	4	8|7|6|3|7|4|1|1|2|3|5|3|8|7|1|0|2|2|7|8|6|6	0.01	0.06	0.01	0.06	0.01	-10.64	1.47	0.53
CFTR-C_GG	NP_056285.1	RAB11FIP5	68|64|66|53	251	62.75	4	0|0|0|0|1|0|0|0|1|0|1|0|1|1|3|0|1|0|2|2|2|2	1	1	1	1	1	100.25	81.21	0
CFTR-C_GG	NP_056449.1	KIAA1279	12|6|9|7	34	8.5	4	1|1|2|2|3|0|2|0|4|3|5|5|5|5|1|4|3|2|4|1|1|0	0.67	1	0.67	1	0.67	-1.21	3.46	0.09
CFTR-C_GG	NP_115604.1	FAR1	2|1|3|6	12	3	4	0|3|1|0|0|0|1|0|0|0|1|1|1|3|2|4|0|2|1|0|2|3	0.34	0.92	0.34	0.92	0.34	-3.54	2.64	0.27
CFTR-C_GG	NP_443157.1	LENG8	3|5|2|3	13	3.25	4	22|17|21|17|17|1|6|7|8|3|14|15|32|29|14|10|12|16|20|28|15|10	0	0	0	0	0	-58.86	0.21	0.66
CFTR-C_GG	NP_005115.2	NUP153	20|14|14|13	61	15.25	4	43|41|35|36|33|10|25|19|25|29|23|29|29|29|26|24|32|33|50|50|19|25	0	0	0	0	0	-93.8	0.5	0.66
CFTR-C_GG	NP_004688.2	PRPF4	6|6|3|7	22	5.5	4	12|20|16|16|15|5|6|5|10|6|17|11|13|14|8|8|11|8|29|32|19|15	0	0	0	0	0	-48.56	0.41	0.66
CFTR-C_GG	NP_066997.3	KIAA1967	9|9|12|14	44	11	4	15|26|24|23|16|7|9|9|6|3|12|16|17|17|11|9|13|11|35|35|19|20	0	0	0	0	0	-45.32	0.69	0.66
CFTR-C_GG	NP_612510.1	TECR	13|15|8|7	43	10.75	4	8|9|9|9|5|1|6|9|6|7|5|3|1|1|8|8|10|10|5|4|6|6	0.03	0.12	0.03	0.12	0.03	-12.61	1.74	0.51
CFTR-C_GG	NP_705931.1	NUP50	8|7|5|5	25	6.25	4	26|17|23|16|13|4|13|9|4|8|6|7|14|16|12|10|9|14|36|31|9|10	0	0	0	0	0	-45.47	0.45	0.66
CFTR-C_GG	NP_002523.2	NUP88	4|12|7|7	30	7.5	4	19|17|17|18|19|6|25|23|19|13|6|3|7|6|33|42|34|37|17|14|3|9	0	0	0	0	0	-63.03	0.43	0.66
CFTR-C_GG	NP_694880.1	EDF1	2|1|0|1	4	1	4	2|0|1|2|5|2|1|0|0|0|7|6|9|8|2|1|1|0|4|4|8|8	0	0	0	0	0	-13.6	0.31	0.66
CFTR-C_GG	NP_036478.2	NUP62	12|16|16|18	62	15.5	4	27|26|21|22|17|10|22|24|20|12|12|11|14|17|22|23|20|23|25|24|9|2	0	0	0	0	0	-48.82	0.85	0.66
CFTR-C_GG	NP_002262.3	IPO5	16|23|24|23	86	21.5	4	8|5|2|6|31|12|24|23|27|23|20|20|7|8|22|25|29|26|25|22|5|2	0	0	0	0	0	-36.69	1.27	0.64
CFTR-C_GG	NP_056156.2	NCAPH	6|3|8|6	23	5.75	4	8|10|12|9|9|1|3|4|5|5|6|7|16|14|18|20|11|16|9|13|5|11	0	0	0	0	0	-32.73	0.6	0.66
CFTR-C_GG	YP_003024029.1	COX2	8|9|8|6	31	7.75	4	9|12|13|7|18|6|7|4|11|9|3|5|10|6|2|7|8|6|7|4|4|9	0	0	0	0	0	-18.97	1.02	0.62
CFTR-C_GG	NP_053733.2	EWSR1	4|5|5|4	18	4.5	4	5|0|1|4|13|0|15|12|12|11|10|12|7|8|13|14|12|18|6|6|4|4	0	0	0	0	0	-25.81	0.53	0.66
CFTR-C_GG	NP_542117.3	SYNRG	10|12|8|8	38	9.5	4	9|8|4|4|2|0|3|4|4|5|0|0|1|2|1|1|1|1|5|7|2|0	0.55	0.88	0.55	0.88	0.55	-0.77	3.27	0.12
CFTR-C_GG	NP_061832.2	DAZAP1	4|3|6|3	16	4	4	5|4|2|5|5|2|3|4|2|1|14|14|5|2|6|5|2|6|3|1|5|3	0	0	0	0	0	-12.3	0.89	0.59
CFTR-C_GG	NP_001157616.1	CHAMP1	9|3|5|7	24	6	4	31|36|31|30|23|8|12|12|14|9|11|13|18|14|20|17|19|15|36|55|15|11	0	0	0	0	0	-78.31	0.29	0.66
CFTR-C_GG	NP_005808.3	PLIN3	3|2|4|3	12	3	4	42|42|59|73|17|8|21|12|15|11|11|13|26|26|21|24|22|21|8|12|21|18	0	0	0	0	0	-95.93	0.13	0.66
CFTR-C_GG	NP_065961.2	KIAA1549	5|9|2|7	23	5.75	4	0|0|0|0|0|0|0|0|0|0|0|0|0|0|0|0|0|0|0|0|0|0	0.99	1	0.99	1	0.99	3.08	57.5	0
CFTR-C_GG	NP_002798.2	PSMD1	6|5|5|7	23	5.75	4	27|33|20|28|13|6|25|27|23|22|4|6|7|3|30|33|34|40|18|16|8|4	0	0	0	0	0	-68.01	0.3	0.66
CFTR-C_GG	NP_002799.3	PSMD2	27|16|21|17	81	20.25	4	44|43|39|43|20|7|37|36|36|32|11|17|7|12|30|31|36|33|22|22|11|15	0	0	0	0	0	-72.68	0.76	0.65
CFTR-C_GG	NP_002800.2	PSMD3	31|31|38|31	131	32.75	4	19|22|22|20|30|9|23|19|21|22|29|26|23|31|36|31|35|29|22|17|17|14	0	0	0	0	0	-39.09	1.39	0.64
CFTR-C_GG	NP_002802.2	PSMD7	5|3|5|4	17	4.25	4	0|1|1|1|0|0|2|0|0|0|0|0|0|0|3|2|3|2|0|0|1|1	0.81	0.93	0.81	0.93	0.81	0.36	5.5	0.03
CFTR-C_GG	NP_002705.2	PPP1R10	33|33|24|22	112	28	4	87|81|77|71|89|60|43|37|45|48|48|55|65|64|62|62|64|64|97|106|46|52	0	0	0	0	0	-214.04	0.43	0.66
CFTR-C_GG	NP_008861.2	SKP1	7|7|5|6	25	6.25	4	11|10|15|13|11|7|8|8|7|8|17|11|17|18|6|11|12|13|17|14|8|12	0	0	0	0	0	-36.35	0.54	0.66
CFTR-C_GG	NP_000683.3	ALDH1B1	2|6|9|8	25	6.25	4	0|1|3|2|5|3|5|3|3|2|1|2|2|2|3|1|1|4|4|6|1|1	0.47	0.91	0.47	0.91	0.47	-6.95	2.5	0.21
CFTR-C_GG	NP_663782.2	AP1B1	17|17|16|17	67	16.75	4	16|17|15|14|15|9|9|8|16|12|10|9|11|10|0|6|7|10|18|19|13|0	0	0	0	0	0	-16.99	1.51	0.62
CFTR-C_GG	NP_060700.2	NUP133	18|17|12|13	60	15	4	40|44|31|37|18|9|11|8|8|6|16|15|18|15|16|17|19|16|48|41|18|22	0	0	0	0	0	-60.6	0.7	0.66
CFTR-C_GG	NP_057049.5	NDUFA13	3|3|10|8	24	6	4	0|0|0|2|7|1|2|1|0|0|1|0|0|0|5|5|4|6|3|2|3|4	0.42	0.9	0.42	0.9	0.42	-3.68	2.87	0.23
CFTR-C_GG	NP_056261.4	AHCTF1	3|5|2|0	10	2.5	4	41|35|25|24|28|5|19|13|16|14|9|6|9|13|19|17|17|19|36|44|17|21	0	0	0	0	0	-89.25	0.12	0.66
CFTR-C_GG	NP_001161086.1	LEMD3	5|6|4|4	19	4.75	4	12|12|9|8|10|5|3|4|2|2|10|13|16|17|2|0|0|2|24|18|13|14	0	0	0	0	0	-27.25	0.53	0.66
CFTR-C_GG	NP_001161093.1	ATXN10	7|3|8|4	22	5.5	4	0|2|4|2|2|3|6|5|8|3|8|4|11|13|2|3|3|7|6|8|2|4	0	0	0	0	0	-13.61	1.14	0.58
CFTR-C_GG	NP_001160158.1	PFKM	7|8|9|9	33	8.25	4	5|4|6|7|4|0|5|6|5|6|6|6|6|7|5|10|5|6|10|8|4|4	0	0	0	0	0	-10.89	1.45	0.59
CFTR-C_GG	NP_073739.3	YTHDC2	14|12|13|14	53	13.25	4	32|28|28|28|25|11|19|19|23|18|26|23|39|35|31|22|26|32|30|30|18|22	0	0	0	0	0	-77.96	0.52	0.66
CFTR-C_GG	NP_060557.3	TMEM48	3|2|3|4	12	3	4	1|0|0|1|1|1|1|0|1|0|1|0|0|1|1|1|3|5|3|1|0|0	0.42	0.67	0.42	0.67	0.42	-1.52	3	0.23
CFTR-C_GG	NP_663760.1	ATXN2L	8|5|6|5	24	6	4	45|43|37|36|33|3|43|36|39|37|21|27|52|49|39|44|50|39|42|47|15|17	0	0	0	0	0	-139.89	0.17	0.66
CFTR-C_GG	NP_733821.1	LMNA	3|6|1|2	12	3	4	8|7|7|3|11|0|3|6|2|3|1|2|0|0|2|4|3|4|2|5|1|1	0	0.01	0	0.01	0	-11.9	0.88	0.56
CFTR-C_GG	NP_036437.1	AP2A2	17|19|20|13	69	17.25	4	23|22|24|26|11|5|4|5|6|6|2|6|14|10|7|3|2|3|30|28|7|11	0	0	0	0	0	-22.11	1.49	0.62
CFTR-C_GG	NP_777280.1	IDH3B	4|2|5|6	17	4.25	4	7|3|4|4|11|2|3|2|2|3|0|1|4|2|3|2|2|2|0|0|3|2	0.03	0.08	0.03	0.08	0.03	-7.93	1.51	0.52
CFTR-C_GG	NP_002159.2	IDH2	3|4|9|4	20	5	4	5|3|4|5|2|0|1|0|3|0|5|1|0|0|3|0|0|2|3|1|0|1	0.34	0.93	0.34	0.93	0.34	-2.71	2.82	0.27
CFTR-C_GG	NP_001164101.1	TJP2	5|3|0|2	10	2.5	4	25|19|1|22|10|3|12|8|9|1|1|2|6|12|14|14|16|8|15|20|14|11	0	0	0	0	0	-47.94	0.23	0.66
CFTR-C_GG	NP_783202.1	ARFGAP1	3|8|3|3	17	4.25	4	16|15|19|24|21|15|10|9|9|12|26|26|49|60|12|16|17|15|19|21|27|22	0	0	0	0	0	-80.26	0.2	0.66
CFTR-C_GG	NP_057122.2	SBDS	7|1|5|3	16	4	4	0|0|0|0|0|0|0|0|0|1|0|0|0|0|0|1|0|0|0|0|0|0	0.75	1	0.75	1	0.75	1.05	40	0.04
CFTR-C_GG	NP_067026.3	SRPRB	4|6|8|9	27	6.75	4	5|4|5|4|4|0|1|1|3|1|4|7|7|8|5|5|5|7|7|3|6|3	0.01	0.03	0.01	0.03	0.01	-10.47	1.56	0.54
CFTR-C_GG	NP_002430.3	MSH3	6|3|7|8	24	6	4	8|11|12|10|5|0|4|4|2|4|2|3|5|5|6|1|9|3|7|9|2|3	0	0	0	0	0	-15.1	1.15	0.59
CFTR-C_GG	NP_004765.2	MED1	5|7|3|6	21	5.25	4	26|27|27|28|16|6|10|8|9|7|9|8|17|18|8|7|8|7|29|26|14|13	0	0	0	0	0	-54.66	0.35	0.66
CFTR-C_GG	NP_002806.2	PSMD11	5|7|9|9	30	7.5	4	4|4|9|6|10|5|9|7|8|5|4|6|9|9|4|6|7|7|10|4|12|14	0	0	0	0	0	-19.49	1.04	0.62
CFTR-C_GG	NP_003819.1	MTMR1	6|2|3|2	13	3.25	4	10|12|9|12|8|2|4|2|2|0|9|13|7|6|2|1|3|2|3|7|8|4	0	0	0	0	0	-19.05	0.57	0.61
CFTR-C_GG	NP_002905.2	RFC2	7|7|9|8	31	7.75	4	9|8|8|5|8|5|6|6|4|4|5|3|1|1|3|5|7|5|12|9|2|3	0	0	0	0	0	-9.87	1.43	0.59
CFTR-C_GG	NP_803173.1	STX12	4|6|6|5	21	5.25	4	3|0|3|4|1|0|0|0|0|0|0|0|1|3|0|0|0|0|1|1|1|2	0.84	0.92	0.84	0.92	0.84	0.83	5.78	0.02
CFTR-C_GG	NP_001409.3	EIF4G2	12|8|11|6	37	9.25	4	32|34|32|31|32|18|21|21|31|25|26|28|39|48|27|27|27|35|44|40|29|29	0	0	0	0	0	-114.05	0.3	0.66
CFTR-C_GG	NP_116045.2	DHX37	2|1|3|2	8	2	4	2|2|3|3|2|1|1|1|1|0|3|2|0|2|2|1|2|4|5|5|0|1	0.01	0.03	0.01	0.03	0.01	-6.53	1.02	0.54
CFTR-C_GG	NP_001122307.2	TRAPPC2	6|6|5|6	23	5.75	4	3|0|0|1|3|0|1|0|0|0|2|0|0|0|2|2|0|0|2|3|0|0	0.92	0.94	0.92	0.94	0.92	1.89	6.66	0.01
CFTR-C_GG	NP_001166958.1	NKRF	3|3|3|3	12	3	4	1|3|2|4|6|3|8|8|3|1|0|2|1|5|5|2|7|5|5|3|0|1	0	0	0	0	0	-8.54	0.88	0.66
CFTR-C_GG	NP_060873.4	DCP1A	3|3|4|0	10	2.5	4	21|18|28|32|10|2|16|11|9|12|12|10|10|12|17|14|14|12|11|12|3|7	0	0	0	0	0	-58.19	0.19	0.66
CFTR-C_GG	NP_001167568.1	LDHB	8|10|17|12	47	11.75	4	17|17|13|19|12|3|7|5|5|6|6|4|9|8|8|8|7|3|3|4|3|5	0	0	0	0	0	-16.51	1.5	0.58
CFTR-C_GG	NP_006311.2	PGRMC2	7|9|3|3	22	5.5	4	13|12|16|14|21|2|7|5|7|10|8|10|24|23|8|10|13|11|24|22|21|23	0	0	0	0	0	-50.17	0.4	0.66
CFTR-C_GG	NP_001518.3	HDAC2	11|13|9|9	42	10.5	4	21|28|19|25|27|11|24|17|8|15|19|18|17|18|22|24|18|13|36|35|12|17	0	0	0	0	0	-62.08	0.52	0.66
CFTR-C_GG	NP_001171134.1	RIF1	11|14|8|6	39	9.75	4	54|57|36|35|31|11|23|12|20|21|23|25|36|38|10|12|14|21|46|46|25|28	0	0	0	0	0	-103.26	0.34	0.66
CFTR-C_GG	NP_003080.2	SNRNP70	10|10|8|9	37	9.25	4	8|9|7|9|13|2|11|15|17|9|14|10|8|8|15|16|19|17|20|16|15|12	0	0	0	0	0	-33.12	0.75	0.66
CFTR-C_GG	NP_973726.2	SF1	13|12|17|14	56	14	4	41|40|47|44|50|28|24|24|33|22|36|41|49|42|16|18|23|24|52|54|46|60	0	0	0	0	0	-123.85	0.38	0.66
CFTR-C_GG	NP_001171587.1	ABI1	5|4|0|0	9	2.25	4	11|9|8|6|5|4|6|3|3|2|3|4|3|5|5|10|8|9|15|21|4|1	0	0	0	0	0	-28.36	0.34	0.66
CFTR-C_GG	NP_060252.4	FAM208B	4|1|2|4	11	2.75	4	4|5|5|2|0|0|1|0|0|1|2|5|2|2|0|0|1|0|0|2|1|1	0.16	0.31	0.16	0.31	0.16	-4.92	1.78	0.44
CFTR-C_GG	NP_001171712.1	VDAC2	35|39|45|36	155	38.75	4	36|44|37|38|32|6|35|38|37|37|23|27|45|44|39|37|37|36|43|43|28|30	0	0	0	0	0	-73.65	1.1	0.66
CFTR-C_GG	NP_061141.2	UNC45A	8|10|8|6	32	8	4	31|30|29|24|14|7|6|14|12|14|16|16|23|23|20|18|19|13|22|21|22|23	0	0	0	0	0	-64.06	0.42	0.66
CFTR-C_GG	NP_001172004.1	FMR1	9|7|7|6	29	7.25	4	10|7|9|4|11|5|9|5|4|5|4|14|9|8|4|6|6|4|14|13|3|5	0	0	0	0	0	-17.67	1	0.62
CFTR-C_GG	NP_817092.1	PPM1G	3|3|6|8	20	5	4	9|12|14|14|15|6|10|6|8|4|19|17|21|20|3|10|5|5|9|16|13|9	0	0	0	0	0	-38.95	0.45	0.66
CFTR-C_GG	NP_065142.2	MRPL47	6|5|0|1	12	3	4	1|1|1|2|1|0|1|0|2|1|5|4|1|2|2|0|2|1|3|3|0|3	0.36	0.85	0.36	0.85	0.36	-7.3	1.83	0.26
CFTR-C_GG	NP_003899.2	EIF2S2	6|5|6|9	26	6.5	4	8|7|11|10|10|5|9|6|5|9|11|10|18|14|7|7|7|8|15|18|7|10	0	0	0	0	0	-28.65	0.67	0.66
CFTR-C_GG	NP_006787.2	AFG3L2	7|6|10|5	28	7	4	10|3|7|9|6|0|0|3|1|0|6|2|6|0|6|5|4|3|8|14|3|2	0.01	0.04	0.01	0.04	0.01	-8.99	1.57	0.54
CFTR-C_GG	NP_001177916.1	SRSF11	9|8|5|4	26	6.5	4	15|21|18|18|18|5|13|11|12|9|11|13|14|16|14|14|12|10|25|35|12|12	0	0	0	0	0	-52.22	0.44	0.66
CFTR-C_GG	NP_149072.2	DIDO1	8|3|3|0	14	3.5	4	49|45|40|38|20|9|14|15|15|11|17|19|11|9|10|10|6|20|34|33|7|6	0	0	0	0	0	-87.22	0.18	0.66
CFTR-C_GG	NP_005104.2	GOLGA5	5|4|5|2	16	4	4	17|18|12|11|5|3|8|6|11|6|2|5|5|5|3|7|5|5|11|15|2|2	0	0	0	0	0	-26.06	0.54	0.66
CFTR-C_GG	NP_665739.3	POGZ	5|8|6|6	25	6.25	4	22|22|22|17|13|5|5|11|7|7|10|3|11|13|3|4|9|6|37|34|1|3	0	0	0	0	0	-37.38	0.52	0.66
CFTR-C_GG	NP_002809.2	PSME2	4|0|4|3	11	2.75	4	3|3|4|2|6|2|3|5|0|1|0|2|1|0|4|1|5|7|2|2|0|0	0.02	0.03	0.02	0.03	0.02	-10.37	1.14	0.53
CFTR-C_GG	NP_005780.2	PSME3	22|29|22|20	93	23.25	4	32|32|36|36|66|27|41|32|41|38|68|67|69|79|42|40|42|44|93|78|48|49	0	0	0	0	0	-158.11	0.47	0.66
CFTR-C_GG	NP_001182147.1	DCXR	5|5|8|6	24	6	4	0|2|2|0|3|0|0|0|0|2|0|0|0|0|0|0|0|0|4|0|0|0	0.93	0.98	0.93	0.98	0.93	2.23	10.15	0.01
CFTR-C_GG	NP_849193.1	STT3B	3|5|5|4	17	4.25	4	2|3|3|3|5|0|6|2|2|2|4|6|0|2|2|3|5|3|9|3|0|0	0.01	0.02	0.01	0.02	0.01	-6.92	1.44	0.54
CFTR-C_GG	NP_006297.2	SMC1A	14|18|22|22	76	19	4	20|19|20|21|19|5|19|13|15|17|16|22|20|15|14|18|16|14|34|20|12|16	0	0	0	0	0	-42.51	1.09	0.64
CFTR-C_GG	NP_001182375.1	SRSF7	9|13|8|8	38	9.5	4	13|12|12|11|17|1|6|6|12|13|17|20|11|12|11|10|6|9|12|12|12|12	0	0	0	0	0	-29.22	0.85	0.63
CFTR-C_GG	NP_001182537.1	PLEKHA1	5|3|4|4	16	4	4	8|7|11|7|4|0|2|3|3|3|10|9|20|32|6|6|5|3|9|10|16|20	0	0	0	0	0	-28.98	0.45	0.66
CFTR-C_GG	NP_006538.2	IGF2BP3	14|17|15|19	65	16.25	4	13|16|13|14|15|14|12|9|16|11|17|11|17|19|16|12|17|17|20|20|8|14	0	0	0	0	0	-32.14	1.11	0.64
CFTR-C_GG	NP_071358.1	CERS2	2|3|4|6	15	3.75	4	0|0|0|0|3|0|1|1|1|1|0|0|0|0|0|2|1|1|1|1|1|3	0.69	0.99	0.69	0.99	0.69	-0.91	4.85	0.08
CFTR-C_GG	NP_009208.2	EXOC3	61|58|59|44	222	55.5	4	12|14|16|15|2|3|1|0|2|1|2|0|3|3|1|2|0|1|6|7|6|6	1	1	1	1	1	6.06	11.85	0
CFTR-C_GG	NP_001185648.1	RBBP7	19|12|1|11	43	10.75	4	19|15|15|20|23|3|16|15|12|13|14|14|26|24|15|11|16|15|13|9|12|14	0	0	0	0	0	-62.76	0.71	0.64
CFTR-C_GG	NP_001185808.1	ATP5J2-PTCD1	11|10|12|12	45	11.25	4	5|6|8|9|10|9|9|7|9|7|8|6|4|6|10|8|9|9|8|13|0|2	0	0	0	0	0	-12.54	1.53	0.6
CFTR-C_GG	NP_001185986.1	RPS17	13|13|13|11	50	12.5	4	8|6|4|8|13|10|15|13|10|10|12|25|13|9|14|15|13|10|23|16|2|0	0	0	0	0	0	-24.51	1.1	0.63
CFTR-C_GG	NP_203744.1	MICALL1	14|17|19|18	68	17	4	7|9|6|6|8|4|1|4|2|1|7|9|10|13|0|2|2|1|6|3|7|7	0.66	0.9	0.66	0.9	0.66	-1.47	3.25	0.09
CFTR-C_GG	NP_001186307.1	GBF1	3|4|7|2	16	4	4	9|8|9|6|3|2|1|3|2|3|0|0|0|1|0|2|0|1|3|0|1|1	0.1	0.36	0.1	0.36	0.1	-6.55	1.6	0.47
CFTR-C_GG	NP_060115.3	HAUS6	7|6|1|6	20	5	4	40|37|31|29|13|7|26|17|21|15|9|9|18|22|18|24|22|19|25|19|15|15	0	0	0	0	0	-85.88	0.24	0.66
CFTR-C_GG	NP_060268.2	YTHDF1	2|3|1|3	9	2.25	4	2|2|3|5|5|0|5|6|4|5|1|0|3|3|4|4|4|3|2|0|9|7	0	0	0	0	0	-12.5	0.64	0.66
CFTR-C_GG	NP_852480.1	EXOSC8	3|3|1|1	8	2	4	2|3|2|4|6|4|4|5|5|4|3|4|4|6|1|2|2|3|4|7|5|5	0	0	0	0	0	-14.06	0.52	0.66
CFTR-C_GG	NP_001186685.1	PPP2R5A	13|19|20|19	71	17.75	4	0|0|0|0|0|0|0|0|0|0|0|0|0|0|0|0|0|0|0|0|0|0	1	1	1	1	1	20.85	177.5	0
CFTR-C_GG	NP_061943.2	DDX49	3|0|0|0	3	0.75	4	0|0|0|0|4|0|0|0|0|0|6|5|10|8|0|1|0|0|7|7|7|8	0	0	0	0	0	-12.06	0.26	0.58
CFTR-C_GG	NP_002147.2	HSPD1	78|77|92|80	327	81.75	4	48|51|41|34|93|36|57|59|45|50|44|38|10|18|79|74|73|78|49|61|22|18	0	0	0	0	0	-66.65	1.67	0.65
CFTR-C_GG	NP_001186797.1	GLRX3	6|5|4|5	20	5	4	1|1|0|1|2|2|0|0|0|0|4|4|3|2|4|3|3|2|1|4|4|8	0.17	0.33	0.17	0.33	0.17	-2.98	2.24	0.44
CFTR-C_GG	NP_001186846.1	PGM3	4|2|5|4	15	3.75	4	3|1|0|0|3|0|0|0|0|0|1|1|0|0|0|0|1|1|1|1|0|3	0.72	0.92	0.72	0.92	0.72	-0.63	5.16	0.07
CFTR-C_GG	NP_573566.2	LRPPRC	6|10|11|22	49	12.25	4	3|3|1|1|13|8|8|13|14|18|1|4|0|1|8|9|12|5|7|9|2|3	0.16	0.62	0.16	0.62	0.16	-14.68	1.88	0.44
CFTR-C_GG	NP_115949.3	SMEK1	10|14|8|7	39	9.75	4	40|36|38|34|44|24|17|22|15|12|41|42|66|55|20|20|22|27|45|51|19|22	0	0	0	0	0	-117.48	0.3	0.66
CFTR-C_GG	NP_036525.1	PFAS	2|1|4|1	8	2	4	0|1|1|1|1|0|0|1|0|0|2|1|2|2|1|3|1|2|6|1|0|2	0.14	0.5	0.14	0.5	0.14	-4.01	1.57	0.45
CFTR-C_GG	NP_001186910.1	NDUFS1	3|4|2|7	16	4	4	3|1|2|1|6|0|1|1|3|2|6|3|2|3|3|2|1|6|12|11|2|6	0.01	0.03	0.01	0.03	0.01	-10.24	1.14	0.54
CFTR-C_GG	NP_001922.2	DLAT	8|4|13|12	37	9.25	4	1|3|3|3|8|0|3|6|6|4|4|1|0|0|1|4|3|3|2|0|0|3	0.62	0.98	0.62	0.98	0.62	-4.33	3.51	0.1
CFTR-C_GG	NP_853551.1	RFC4	3|7|7|3	20	5	4	12|15|12|12|17|6|7|9|6|3|13|11|17|13|6|7|7|8|20|24|19|17	0	0	0	0	0	-42.06	0.42	0.66
CFTR-C_GG	NP_001188474.1	RBM15	5|7|4|4	20	5	4	3|4|3|3|13|0|0|3|4|1|2|8|1|2|2|3|3|5|1|5|1|2	0.03	0.09	0.03	0.09	0.03	-5.86	1.59	0.52
CFTR-C_GG	NP_001189399.1	RPS10-NUDT3	9|9|0|0	18	4.5	4	4|4|2|3|0|4|0|0|0|0|11|0|9|14|0|0|0|0|3|4|5|6	0.18	0.36	0.18	0.36	0.18	-12.94	1.43	0.43
CFTR-C_GG	NP_005800.3	PRDX2	46|46|34|50	176	44	4	26|32|33|36|37|12|39|39|23|21|49|47|39|45|34|35|35|36|45|41|17|30	0	0	0	0	0	-71.62	1.29	0.65
CFTR-C_GG	NP_001677.2	ATP5B	118|119|156|141	534	133.5	4	67|70|88|72|113|41|63|51|70|52|75|74|54|52|97|106|97|97|91|102|54|61	0	0	0	0	0	-101.29	1.78	0.66
CFTR-C_GG	NP_000293.2	PLOD1	18|12|20|18	68	17	4	4|4|3|5|6|1|7|6|5|4|0|0|0|0|1|2|4|5|2|4|0|1	0.98	1	0.98	1	0.98	2.71	5.84	0
CFTR-C_GG	NP_001226.2	SERPINH1	26|24|30|27	107	26.75	4	23|20|11|18|19|4|14|10|13|12|10|10|10|8|24|30|24|27|15|22|16|17	0	0	0	0	0	-23.86	1.65	0.63
CFTR-C_GG	NP_001191330.1	XIAP	4|6|4|4	18	4.5	4	10|17|16|14|13|2|11|8|10|10|17|17|31|29|25|19|16|12|18|15|25|19	0	0	0	0	0	-57.09	0.28	0.66
CFTR-C_GG	NP_006383.2	NOP56	12|13|5|9	39	9.75	4	21|25|18|20|31|11|17|8|15|11|12|12|14|9|16|20|14|20|22|31|17|12	0	0	0	0	0	-58.79	0.57	0.66
CFTR-C_GG	NP_001191455.1	SSR4	12|11|12|13	48	12	4	7|7|10|5|19|4|5|5|9|1|3|9|7|8|13|10|12|10|7|5|6|8	0	0	0	0	0	-12.27	1.55	0.6
CFTR-C_GG	NP_065823.1	NUFIP2	14|13|5|8	40	10	4	67|41|41|44|32|7|29|30|27|28|24|34|46|41|36|42|40|39|49|43|22|26	0	0	0	0	0	-138.76	0.28	0.66
CFTR-C_GG	NP_038476.2	BAZ1A	8|10|5|7	30	7.5	4	16|17|10|10|19|11|16|16|7|6|21|16|39|40|12|12|16|10|32|28|6|7	0	0	0	0	0	-56.66	0.45	0.66
CFTR-C_GG	NP_874364.1	FAM101B	13|12|12|10	47	11.75	4	7|12|8|7|10|6|13|9|11|10|7|8|15|12|17|20|20|18|8|14|4|4	0	0	0	0	0	-24.73	1.08	0.63
CFTR-C_GG	NP_001193638.1	PRKAG1	7|5|7|9	28	7	4	15|10|21|17|9|1|6|3|4|0|8|7|8|8|9|7|9|6|6|8|5|4	0	0	0	0	0	-21.1	0.9	0.62
CFTR-C_GG	NP_003742.2	EIF3B	22|17|13|12	64	16	4	17|13|19|18|13|1|22|16|24|23|15|10|26|25|28|32|33|29|24|28|18|17	0	0	0	0	0	-57.15	0.78	0.65
CFTR-C_GG	NP_872590.1	PCNA	19|19|17|20	75	18.75	4	8|6|10|8|7|2|5|3|8|4|14|9|6|11|2|3|2|2|7|7|5|3	0.75	0.91	0.75	0.91	0.75	-0.28	3.12	0.05
CFTR-C_GG	NP_001367.2	DYNC1H1	79|101|93|80	353	88.25	4	46|43|40|47|78|21|52|43|50|45|47|44|25|32|59|62|63|70|38|47|14|12	0	0	0	0	0	-50.96	1.99	0.64
CFTR-C_GG	NP_004517.2	MCM2	6|5|8|10	29	7.25	4	1|5|3|3|9|0|5|1|4|5|6|2|1|2|8|6|8|10|7|2|5|3	0.02	0.06	0.02	0.06	0.02	-8.93	1.66	0.53
CFTR-C_GG	NP_877423.1	MCM4	29|34|44|30	137	34.25	4	32|42|40|39|42|15|27|15|18|22|27|39|40|42|33|32|30|30|54|39|31|37	0	0	0	0	0	-75	1.04	0.65
CFTR-C_GG	NP_057190.2	SCFD1	2|5|4|3	14	3.5	4	8|6|9|7|14|3|1|3|5|4|3|3|9|14|1|1|2|0|11|10|10|11	0	0	0	0	0	-20.58	0.57	0.66
CFTR-C_GG	NP_000703.2	BLVRA	18|22|23|27	90	22.5	4	9|11|11|13|14|5|12|12|11|6|12|9|10|6|9|11|11|10|3|1|4|8	0.32	0.97	0.32	0.97	0.32	-7.36	2.5	0.27
CFTR-C_GG	NP_001229528.1	RBM39	21|20|28|30	99	24.75	4	20|19|19|23|32|13|16|9|12|12|35|34|47|32|20|16|16|13|30|27|13|22	0	0	0	0	0	-48.34	1.13	0.65
CFTR-C_GG	NP_006342.2	TIMM44	6|9|8|7	30	7.5	4	5|5|5|5|4|3|4|4|8|4|4|4|2|5|3|3|5|4|3|2|1|1	0.05	0.14	0.05	0.14	0.05	-5.82	1.96	0.5
CFTR-C_GG	NP_001229696.1	MTHFD1L	2|2|5|6	15	3.75	4	4|2|2|3|5|1|3|2|5|5|2|2|5|7|1|1|2|2|5|5|2|1	0.01	0.04	0.01	0.04	0.01	-8.94	1.23	0.53
CFTR-C_GG	NP_001229713.1	HLCS	31|27|33|30	121	30.25	4	40|43|54|57|117|40|43|34|32|36|51|46|102|89|56|54|52|54|35|32|54|57	0	0	0	0	0	-156.93	0.56	0.66
CFTR-C_GG	NP_001229852.1	EIF3L	8|11|11|7	37	9.25	4	12|16|11|8|7|2|4|1|6|2|9|5|4|12|7|11|15|11|18|16|7|6	0	0	0	0	0	-21	1.07	0.62
CFTR-C_GG	NP_079106.3	LPCAT1	4|3|4|6	17	4.25	4	2|2|4|6|4|1|1|1|0|0|0|0|1|0|2|2|2|2|1|2|0|0	0.39	0.77	0.39	0.77	0.39	-1.87	2.83	0.25
CFTR-C_GG	NP_892021.1	ZNF326	9|8|4|6	27	6.75	4	1|1|1|1|5|0|4|8|2|2|5|4|5|8|9|5|7|10|2|2|4|4	0.02	0.05	0.02	0.05	0.02	-9.39	1.65	0.53
CFTR-C_GG	NP_005076.3	NUP214	31|29|29|25	114	28.5	4	89|86|77|75|49|19|74|82|83|66|28|35|34|32|92|90|90|94|58|70|40|38	0	0	0	0	0	-202.4	0.45	0.66
CFTR-C_GG	NP_001229956.1	AKT2	7|5|2|4	18	4.5	4	1|1|3|0|1|0|1|0|0|0|1|1|1|0|2|2|2|1|0|0|2|2	0.7	0.99	0.7	0.99	0.7	-1.48	4.71	0.08
CFTR-C_GG	NP_059133.1	CPSF2	4|5|3|2	14	3.5	4	11|16|13|10|13|5|8|7|4|4|9|10|9|13|5|5|5|6|19|20|4|2	0	0	0	0	0	-32.55	0.39	0.66
CFTR-C_GG	NP_004628.4	RAB7A	8|14|11|9	42	10.5	4	5|3|4|3|12|5|6|4|2|0|3|7|6|4|8|3|6|6|2|2|3|4	0.26	0.84	0.26	0.84	0.26	-5.28	2.36	0.3
CFTR-C_GG	NP_064632.2	ADCK3	3|2|7|6	18	4.5	4	0|0|0|0|2|0|4|1|3|2|4|3|1|3|5|1|1|1|6|2|4|4	0.27	0.66	0.27	0.66	0.27	-5.55	2.11	0.29
CFTR-C_GG	NP_003312.3	TUFM	48|58|69|61	236	59	4	60|49|50|54|52|13|40|39|45|35|52|44|47|54|72|72|67|53|50|58|25|32	0	0	0	0	0	-101.08	1.22	0.66
CFTR-C_GG	NP_002258.2	KPNA3	13|13|6|3	35	8.75	4	15|3|9|10|7|3|8|5|8|7|10|8|14|14|13|8|10|8|14|16|4|9	0	0	0	0	0	-31.27	0.95	0.62
CFTR-C_GG	NP_919223.1	HNRNPA3	12|8|16|12	48	12	4	19|16|15|11|28|4|11|13|13|16|29|26|18|18|27|25|29|24|4|17|17|16	0	0	0	0	0	-55.36	0.67	0.66
CFTR-C_GG	NP_065069.1	RALGAPB	31|42|26|15	114	28.5	4	9|7|4|5|1|0|3|2|2|0|0|1|0|0|2|0|0|0|0|1|1|2	0.99	1	0.99	1	0.99	3.73	15.68	0
CFTR-C_GG	NP_001238968.1	RAB5C	13|14|15|18	60	15	4	12|8|7|10|9|4|8|5|8|5|9|11|5|11|8|8|8|8|6|10|7|5	0.01	0.04	0.01	0.04	0.01	-9.92	1.92	0.54
CFTR-C_GG	NP_874365.3	SCRIB	116|128|79|73	396	99	4	21|25|24|27|19|2|20|17|14|12|8|9|11|12|8|12|19|18|33|30|21|30	1	1	1	1	1	6.69	5.56	0
CFTR-C_GG	NP_001239056.1	AP4E1	2|6|3|1	12	3	4	0|0|0|1|1|0|0|0|0|0|0|0|3|2|0|0|0|0|1|0|0|1	0.6	0.99	0.6	0.99	0.6	-0.79	7.33	0.11
CFTR-C_GG	NP_079330.2	VCPIP1	3|5|5|5	18	4.5	4	39|40|41|45|25|3|28|31|26|22|12|11|40|36|39|47|37|42|37|31|29|29	0	0	0	0	0	-126.12	0.14	0.66
CFTR-C_GG	NP_001243198.1	KIF22	4|5|2|4	15	3.75	4	2|2|6|4|3|3|1|0|1|0|3|3|2|2|0|0|0|0|10|10|0|0	0.05	0.12	0.05	0.12	0.05	-5.99	1.59	0.5
CFTR-C_GG	NP_001243285.1	UBE2L3	6|12|3|6	27	6.75	4	4|3|4|4|4|3|5|0|6|4|3|4|0|0|3|4|5|4|0|0|0|1	0.29	0.98	0.29	0.98	0.29	-6.36	2.43	0.28
CFTR-C_GG	NP_001243390.1	SLC12A2	4|2|1|0	7	1.75	4	0|0|0|0|2|1|0|0|0|0|0|0|0|0|0|0|0|0|2|0|1|1	0.42	0.98	0.42	0.98	0.42	-2.25	5.5	0.23
CFTR-C_GG	NP_001243479.1	MPP5	3|2|1|1	7	1.75	4	2|3|3|2|0|0|0|1|0|0|0|0|1|1|0|0|0|0|3|3|0|0	0.2	0.52	0.2	0.52	0.2	-2.42	2.03	0.42
CFTR-C_GG	NP_054861.2	NUDT5	3|2|1|4	10	2.5	4	21|21|24|24|22|7|10|9|9|12|35|41|50|49|12|11|8|9|21|16|38|41	0	0	0	0	0	-93.27	0.11	0.66
CFTR-C_GG	NP_002287.2	LBR	47|52|38|37	174	43.5	4	50|45|48|56|58|33|36|27|33|33|41|51|55|43|40|45|47|48|69|71|29|36	0	0	0	0	0	-106.76	0.96	0.66
CFTR-C_GG	NP_001243763.1	AURKB	7|3|0|3	13	3.25	4	3|1|0|1|1|0|1|0|2|0|2|2|2|1|2|4|3|1|3|2|4|4	0.25	0.89	0.25	0.89	0.25	-7.85	1.83	0.31
CFTR-C_GG	NP_001243839.1	DDX21	66|47|59|52	224	56	4	33|28|44|29|88|30|68|55|67|65|62|51|66|52|84|77|78|76|47|54|33|59	0	0	0	0	0	-132.39	0.99	0.66
CFTR-C_GG	NP_055731.2	LMTK2	54|53|44|31	182	45.5	4	0|1|0|0|0|0|0|0|1|0|0|0|0|0|0|0|0|0|0|0|0|0	1	1	1	1	1	47.34	455	0
CFTR-C_GG	NP_060082.2	ZCCHC8	70|82|29|29	210	52.5	4	47|48|50|43|53|16|38|31|33|38|5|10|23|12|33|28|35|33|53|56|7|4	0	0	0	0	0	-69.55	1.66	0.62
CFTR-C_GG	NP_001244118.1	DDX56	2|1|1|1	5	1.25	4	2|2|3|4|2|3|0|0|1|0|2|2|3|4|0|0|0|0|6|6|6|3	0	0	0	0	0	-7.32	0.56	0.66
CFTR-C_GG	NP_004883.3	SEC22B	5|7|5|5	22	5.5	4	3|5|5|6|8|2|5|5|4|4|4|4|6|5|3|3|4|4|9|8|6|6	0	0	0	0	0	-11.22	1.11	0.6
CFTR-C_GG	NP_001244222.1	HNRNPH1	61|76|64|55	256	64	4	54|55|48|49|55|33|67|62|52|59|40|40|43|45|47|47|38|53|52|55|22|27	0	0	0	0	0	-88.27	1.35	0.66
CFTR-C_GG	NP_006355.2	SEC23A	21|15|17|15	68	17	4	13|10|12|11|0|6|7|0|5|0|7|6|8|7|1|2|0|3|7|4|6|6	0.44	0.91	0.44	0.91	0.44	-1.53	3.09	0.23
CFTR-C_GG	NP_938148.1	GANAB	9|7|12|10	38	9.5	4	3|3|3|4|8|2|7|5|5|6|0|0|0|0|4|5|6|3|0|1|0|0	0.55	0.88	0.55	0.88	0.55	-1.81	3.22	0.12
CFTR-C_GG	NP_002145.3	HSPA4	6|7|6|7	26	6.5	4	32|36|38|39|16|7|7|11|10|5|17|19|36|35|12|10|17|14|28|26|8|6	0	0	0	0	0	-65.77	0.33	0.66
CFTR-C_GG	NP_006764.3	DDX18	10|9|9|7	35	8.75	4	11|9|9|7|27|2|13|6|14|8|21|16|15|15|18|12|19|23|16|28|14|17	0	0	0	0	0	-43.67	0.6	0.66
CFTR-C_GG	NP_057688.2	KDM3B	5|4|5|3	17	4.25	4	54|46|48|51|31|18|24|22|29|23|18|22|34|32|12|11|13|14|66|63|20|19	0	0	0	0	0	-121.74	0.14	0.66
CFTR-C_GG	NP_004913.2	SEC24C	9|9|10|5	33	8.25	4	6|9|6|6|4|2|7|4|5|4|1|0|0|0|3|3|4|5|7|4|0|0	0.16	0.32	0.16	0.32	0.16	-6.37	2.27	0.44
CFTR-C_GG	NP_001245237.1	NOP2	11|14|10|7	42	10.5	4	7|4|3|7|21|4|9|7|12|11|16|14|3|2|9|15|14|16|12|10|1|5	0	0	0	0	0	-22.9	1.14	0.62
CFTR-C_GG	NP_001087.2	ACLY	18|19|24|17	78	19.5	4	18|20|17|18|27|8|32|27|33|30|9|17|24|20|41|35|38|34|52|45|21|19	0	0	0	0	0	-71.07	0.73	0.66
CFTR-C_GG	NP_006360.3	LRRC41	5|2|3|5	15	3.75	4	2|0|2|1|0|0|0|2|2|1|5|4|2|0|0|0|0|0|1|2|0|0	0.51	0.76	0.51	0.76	0.51	-1.73	3.44	0.13
CFTR-C_GG	NP_054767.3	MKL2	94|80|61|55	290	72.5	4	85|74|80|80|102|56|159|150|144|130|15|13|19|26|193|211|181|171|70|89|8|14	0	0	0	0	0	-259.89	0.77	0.66
CFTR-C_GG	NP_008941.2	DDX52	7|11|8|7	33	8.25	4	5|6|2|4|7|6|8|0|5|5|11|12|6|8|2|9|2|5|13|10|11|8	0	0	0	0	0	-13.88	1.25	0.6
CFTR-C_GG	NP_060422.4	PTCD3	3|2|2|2	9	2.25	4	2|1|1|1|9|5|8|5|8|5|6|10|3|4|4|4|7|5|5|2|2|0	0	0	0	0	0	-13.94	0.51	0.66
CFTR-C_GG	NP_001248341.1	DCTN2	6|7|8|10	31	7.75	4	28|25|20|27|10|1|15|10|12|8|14|16|20|19|13|18|20|13|10|16|10|14	0	0	0	0	0	-49.37	0.5	0.66
CFTR-C_GG	NP_004450.3	BPTF	2|2|0|1	5	1.25	4	11|10|6|5|3|1|4|3|5|2|4|2|3|4|2|4|4|5|4|6|4|5	0	0	0	0	0	-19.18	0.28	0.66
CFTR-C_GG	NP_705833.3	CRYBG3	9|7|0|8	24	6	4	6|5|4|3|0|0|0|2|0|0|0|3|2|2|0|0|2|2|4|4|0|1	0.63	0.91	0.63	0.91	0.63	-7.96	3.3	0.1
CFTR-C_GG	NP_060598.3	TSR1	10|11|14|13	48	12	4	9|6|9|7|23|11|8|10|12|6|43|48|43|45|6|8|6|8|30|32|34|48	0	0	0	0	0	-60.61	0.58	0.66
CFTR-C_GG	NP_060682.2	ENAH	4|6|0|4	14	3.5	4	8|11|10|9|15|11|11|18|15|14|3|5|11|10|9|10|14|11|7|6|3|2	0	0	0	0	0	-42.35	0.36	0.66
CFTR-C_GG	NP_115570.1	RPF2	4|4|2|1	11	2.75	4	0|0|0|0|4|3|1|2|1|2|3|4|2|0|3|2|2|3|1|1|0|0	0.16	0.31	0.16	0.31	0.16	-5.06	1.78	0.44
CFTR-C_GG	NP_056090.1	KIAA1033	13|17|6|7	43	10.75	4	7|7|7|13|3|0|4|1|3|6|0|0|1|1|0|3|1|3|13|14|0|0	0.35	0.85	0.35	0.85	0.35	-5.65	2.72	0.26
CFTR-C_GG	NP_004499.2	IDI1	2|2|5|9	18	4.5	4	0|0|0|0|2|1|0|0|0|2|4|4|2|1|4|6|3|2|0|2|1|1	0.38	0.95	0.38	0.95	0.38	-3.49	2.83	0.25
CFTR-C_GG	NP_078805.3	CDC73	5|3|5|7	20	5	4	14|11|16|12|24|18|8|3|8|6|30|35|34|34|2|2|6|8|24|20|13|18	0	0	0	0	0	-57.94	0.32	0.66
CFTR-C_GG	NP_002622.2	PGD	8|13|6|13	40	10	4	8|10|7|11|8|7|13|12|10|11|2|0|3|4|7|8|7|7|1|2|0|1	0	0	0	0	0	-14.22	1.58	0.57
CFTR-C_GG	NP_078930.3	NOL9	2|2|2|4	10	2.5	4	5|0|1|4|5|0|1|1|1|4|5|4|9|6|0|0|0|1|10|9|6|9	0	0	0	0	0	-10.92	0.68	0.59
CFTR-C_GG	NP_054733.2	SNRNP200	72|73|64|59	268	67	4	134|127|126|118|117|39|62|45|68|48|110|91|108|108|86|84|96|79|158|140|51|54	0	0	0	0	0	-249.13	0.72	0.66
CFTR-C_GG	NP_060979.2	LRRC59	19|18|17|17	71	17.75	4	5|5|7|11|27|1|13|12|14|12|34|31|18|16|12|10|12|13|12|12|16|14	0	0	0	0	0	-25.03	1.27	0.63
CFTR-C_GG	NP_060592.2	DARS2	15|16|21|28	80	20	4	3|2|0|2|4|2|5|10|11|10|2|5|3|3|4|5|5|9|5|8|3|0	0.89	1	0.89	1	0.89	0.93	4.36	0.02
CFTR-C_GG	NP_036601.2	PRPF6	9|10|6|9	34	8.5	4	10|6|5|9|11|0|5|7|7|5|6|12|9|5|6|7|9|7|19|12|3|3	0	0	0	0	0	-18.23	1.15	0.61
CFTR-C_GG	NP_705717.1	TAB1	6|3|3|3	15	3.75	4	8|7|6|5|8|5|8|7|6|5|5|3|13|10|10|5|9|8|7|14|7|8	0	0	0	0	0	-24.16	0.5	0.66
CFTR-C_GG	NP_037499.2	ANAPC4	6|6|2|4	18	4.5	4	8|11|10|7|9|3|4|8|4|2|7|6|6|4|6|9|7|6|7|7|8|4	0	0	0	0	0	-22.54	0.69	0.66
CFTR-C_GG	NP_055644.2	DDX46	23|26|20|22	91	22.75	4	82|102|84|91|98|18|65|76|67|58|98|95|142|156|77|71|76|74|145|138|98|97	0	0	0	0	0	-331.33	0.25	0.66
CFTR-C_GG	NP_958815.1	LUC7L	3|1|1|2	7	1.75	4	3|2|3|1|3|0|2|0|0|2|5|3|0|0|2|0|0|0|2|2|1|0	0.05	0.17	0.05	0.17	0.05	-4.51	1.24	0.5
CFTR-C_GG	NP_004095.4	FASN	502|495|596|474	2067	516.75	4	1176|1114|1195|1112|711|288|934|880|878|750|720|693|1314|1250|1222|1245|1207|1173|712|736|833|862	0	0	0	0	0	#NAME?	0.54	0.66
CFTR-C_GG	NP_004290.2	ABCB7	3|10|9|11	33	8.25	4	8|14|6|10|3|2|3|1|3|1|2|0|0|1|0|0|0|0|3|3|0|1	0.49	0.76	0.49	0.76	0.49	-5.71	2.98	0.16
CFTR-C_GG	NP_005830.2	SRRM1	4|6|2|5	17	4.25	4	2|1|1|1|15|8|3|3|4|6|9|6|0|1|5|4|5|5|3|4|2|2	0	0	0	0	0	-12.43	1.04	0.58
CFTR-C_GG	NP_872357.2	LCLAT1	2|1|1|3	7	1.75	4	1|1|0|1|0|0|0|0|0|1|0|0|0|0|0|0|1|1|0|0|0|0	0.42	0.94	0.42	0.94	0.42	-0.47	6.42	0.23
CFTR-C_GG	NP_005889.3	CAPRIN1	7|5|6|5	23	5.75	4	4|5|3|4|8|2|10|11|8|2|10|13|3|2|8|7|13|15|5|4|2|3	0	0	0	0	0	-16.24	0.89	0.62
CFTR-C_GG	NP_060738.2	WDR41	4|9|5|6	24	6	4	13|7|15|5|6|3|5|2|6|5|12|13|16|16|2|4|3|6|4|12|7|10	0	0	0	0	0	-23.19	0.77	0.62
CFTR-C_GG	NP_055860.1	WAPAL	5|4|4|3	16	4	4	31|32|28|28|31|12|20|19|17|10|15|13|37|39|20|33|23|31|44|50|21|21	0	0	0	0	0	-103.22	0.15	0.66
CFTR-C_GG	NP_003650.1	AGPS	3|2|4|4	13	3.25	4	0|0|4|0|4|0|0|0|1|0|0|0|0|0|0|0|0|1|0|1|1|2	0.68	0.8	0.68	0.8	0.68	-0.11	5.11	0.09
CFTR-C_GG	NP_000476.1	APRT	2|3|4|2	11	2.75	4	0|0|0|0|0|0|0|0|0|0|0|0|2|0|0|0|0|0|0|0|0|0	0.97	0.99	0.97	0.99	0.97	2.86	27.5	0.01
CFTR-C_GG	NP_001649.1	ARF1	28|26|20|28	102	25.5	4	32|32|39|37|23|16|46|14|24|6|25|21|42|34|37|37|22|38|23|20|26|24	0	0	0	0	0	-71.53	0.91	0.66
CFTR-C_GG	NP_001651.1	ARF4	9|9|8|7	33	8.25	4	3|3|5|6|6|0|0|4|4|2|10|7|14|14|14|12|13|12|11|7|7|9	0	0	0	0	0	-16.59	1.11	0.62
CFTR-C_GG	NP_001168.1	ARL1	6|9|12|10	37	9.25	4	16|15|19|15|9|1|5|2|9|8|6|5|8|11|13|15|8|11|8|6|2|6	0	0	0	0	0	-23.98	1.03	0.62
CFTR-C_GG	NP_001688.1	ATP5O	15|18|13|16	62	15.5	4	4|7|8|9|16|6|12|12|11|16|6|5|4|5|6|5|11|13|10|8|0|0	0	0.01	0	0.01	0	-10.32	1.96	0.57
CFTR-C_GG	NP_001203.1	C1QBP	73|56|53|42	224	56	4	88|90|78|84|90|22|62|51|60|47|81|70|153|152|85|84|82|82|190|193|100|110	0	0	0	0	0	-284.41	0.6	0.66
CFTR-C_GG	NP_001271.1	CIRBP	6|11|7|7	31	7.75	4	7|9|8|7|12|9|5|4|4|3|21|15|12|8|7|7|7|5|12|8|5|3	0	0	0	0	0	-20.67	0.96	0.62
CFTR-C_GG	NP_001284.1	CLNS1A	13|11|11|10	45	11.25	4	12|13|11|12|13|4|3|4|5|2|20|14|39|47|3|7|6|9|31|37|16|12	0	0	0	0	0	-37.29	0.77	0.66
CFTR-C_GG	NP_001830.1	CNN3	8|10|10|9	37	9.25	4	43|38|42|40|57|32|19|15|15|11|63|56|109|119|25|22|31|25|38|43|43|53	0	0	0	0	0	-158.27	0.22	0.66
CFTR-C_GG	NP_001887.1	CSNK2A2	5|5|5|4	19	4.75	4	10|6|5|5|16|1|3|4|5|3|4|9|18|11|2|1|1|2|10|8|23|30	0	0	0	0	0	-23.54	0.59	0.66
CFTR-C_GG	NP_000091.1	CSTB	10|7|7|8	32	8	4	4|4|3|4|4|0|5|3|3|3|9|6|0|0|4|4|2|3|0|1|2|2	0.34	0.78	0.34	0.78	0.34	-1.86	2.67	0.27
CFTR-C_GG	NP_001335.1	DAD1	4|6|8|12	30	7.5	4	1|1|3|1|6|0|5|4|4|4|5|4|6|3|3|2|3|2|4|4|2|3	0.32	0.98	0.32	0.98	0.32	-6.43	2.36	0.28
CFTR-C_GG	NP_003850.1	DPM1	20|13|23|16	72	18	4	10|9|9|12|16|8|4|4|7|6|9|7|7|5|9|7|14|9|13|12|8|7	0.19	0.71	0.19	0.71	0.19	-13.03	2.06	0.43
CFTR-C_GG	NP_001939.1	DUT	12|10|11|12	45	11.25	4	4|5|4|10|15|8|6|7|9|2|20|19|21|23|8|9|10|9|9|15|15|11	0	0	0	0	0	-24.38	1.04	0.63
CFTR-C_GG	NP_001395.1	EEF1G	30|29|30|26	115	28.75	4	45|44|42|40|16|6|18|15|15|17|29|29|28|46|28|31|26|31|36|36|23|25	0	0	0	0	0	-63.03	1.01	0.65
CFTR-C_GG	NP_001952.1	EEF2	95|92|105|82	374	93.5	4	128|115|148|127|120|57|82|62|61|56|74|70|144|160|104|100|103|87|72|68|86|98	0	0	0	0	0	-221.95	0.97	0.66
CFTR-C_GG	NP_001405.1	EIF2B1	5|6|6|4	21	5.25	4	0|0|0|2|4|1|1|4|4|1|0|2|3|3|3|4|3|0|7|5|1|0	0.23	0.36	0.23	0.36	0.23	-2.83	2.41	0.4
CFTR-C_GG	NP_001406.1	EIF2S3	17|15|18|16	66	16.5	4	10|12|14|11|13|2|12|13|8|13|14|16|17|14|7|10|9|5|8|8|8|15	0	0	0	0	0	-17.64	1.52	0.62
CFTR-C_GG	NP_003741.1	EIF3A	23|23|14|14	74	18.5	4	40|47|36|28|31|14|45|41|46|40|23|13|30|22|34|31|27|30|35|31|20|25	0	0	0	0	0	-96.04	0.59	0.66
CFTR-C_GG	NP_003748.1	EIF3I	10|13|9|6	38	9.5	4	21|17|22|23|14|4|16|17|21|16|26|29|53|53|25|24|20|17|18|12|8|11	0	0	0	0	0	-73.03	0.45	0.66
CFTR-C_GG	NP_003747.1	EIF3H	6|5|4|2	17	4.25	4	3|1|0|0|2|0|1|3|0|0|1|0|3|4|2|2|6|4|1|0|0|1	0.4	0.73	0.4	0.73	0.4	-3.32	2.75	0.24
CFTR-C_GG	NP_003745.1	EIF3F	15|16|18|16	65	16.25	4	16|15|12|12|11|2|11|7|8|6|11|13|10|12|13|10|13|12|10|11|11|15	0	0	0	0	0	-17.96	1.48	0.62
CFTR-C_GG	NP_001559.1	EIF3E	17|18|18|17	70	17.5	4	18|18|17|15|18|9|19|16|12|10|13|11|17|20|15|16|16|21|27|22|3|1	0	0	0	0	0	-29.57	1.15	0.64
CFTR-C_GG	NP_003744.1	EIF3D	10|12|11|9	42	10.5	4	9|14|18|11|11|1|9|4|7|8|6|8|24|31|9|7|3|3|16|13|11|8	0	0	0	0	0	-24.38	1	0.63
CFTR-C_GG	NP_002004.1	FKBP3	3|3|5|4	15	3.75	4	5|4|8|4|11|0|2|0|3|3|10|11|9|11|6|6|5|4|9|7|14|13	0	0	0	0	0	-20.4	0.57	0.66
CFTR-C_GG	NP_002005.1	FKBP4	12|8|7|7	34	8.5	4	14|8|7|9|12|3|11|11|15|7|10|7|8|8|6|8|10|12|10|11|5|4	0	0	0	0	0	-22.44	0.95	0.62
CFTR-C_GG	NP_001460.1	XRCC6	54|62|62|54	232	58	4	33|42|36|36|69|44|51|53|59|44|70|76|43|47|55|47|46|50|56|61|27|32	0	0	0	0	0	-94.87	1.18	0.66
CFTR-C_GG	NP_002052.1	GCLM	6|7|5|3	21	5.25	4	2|2|0|0|0|0|0|0|2|0|0|0|0|0|1|0|1|1|0|1|0|0	0.96	1	0.96	1	0.96	1.62	11.55	0.01
CFTR-C_GG	NP_003866.1	GMPS	25|25|27|22	99	24.75	4	36|29|27|35|39|19|20|19|17|24|41|36|49|53|15|14|17|21|33|29|19|16	0	0	0	0	0	-66.33	0.9	0.66
CFTR-C_GG	NP_000170.1	MSH6	13|12|14|12	51	12.75	4	23|29|33|33|20|9|13|12|9|9|32|21|36|34|19|16|13|20|40|30|25|21	0	0	0	0	0	-65.19	0.56	0.66
CFTR-C_GG	NP_000174.1	HADHB	3|7|7|7	24	6	4	0|1|0|3|0|0|0|1|2|0|3|2|0|4|0|2|1|1|3|3|0|3	0.76	0.94	0.76	0.94	0.76	-1.33	4.55	0.04
CFTR-C_GG	NP_003633.1	HAT1	5|10|5|5	25	6.25	4	11|6|9|12|9|3|6|6|4|8|10|15|26|26|6|5|5|3|18|16|21|18	0	0	0	0	0	-33.64	0.57	0.66
CFTR-C_GG	NP_000185.1	HPRT1	16|13|14|14	57	14.25	4	3|2|5|3|4|2|4|3|6|4|8|5|1|1|5|2|5|3|0|0|0|0	0.99	1	0.99	1	0.99	3.77	4.75	0
CFTR-C_GG	NP_001530.1	DNAJA1	13|13|14|10	50	12.5	4	12|13|9|15|14|4|11|6|7|6|13|8|11|9|8|5|10|8|7|6|7|12	0	0	0	0	0	-18.79	1.37	0.61
CFTR-C_GG	NP_003595.1	IRS4	83|94|87|97	361	90.25	4	25|21|16|14|32|5|77|61|82|74|65|72|89|98|85|86|81|83|90|98|25|14	0	0	0	0	0	-90.23	1.54	0.66
CFTR-C_GG	NP_002257.1	KPNA2	10|17|20|14	61	15.25	4	13|14|11|8|21|8|13|7|10|7|3|3|1|2|8|3|7|9|11|5|12|11	0	0.01	0	0.01	0	-16.11	1.79	0.57
CFTR-C_GG	NP_003917.1	MBD3	5|6|3|7	21	5.25	4	8|7|3|4|6|1|3|3|2|6|9|7|7|4|9|8|10|8|14|13|5|9	0	0	0	0	0	-20.75	0.79	0.62
CFTR-C_GG	NP_002480.1	NDUFA4	3|4|2|2	11	2.75	4	0|0|0|0|1|0|3|3|2|2|1|1|1|0|0|0|1|1|1|3|0|0	0.42	0.76	0.42	0.76	0.42	-1.32	3.02	0.23
CFTR-C_GG	NP_003706.1	USO1	6|2|4|4	16	4	4	21|19|12|12|2|1|3|8|8|2|1|3|2|4|7|4|6|10|10|10|1|0	0	0	0	0	0	-22.47	0.6	0.66
CFTR-C_GG	NP_002625.1	PHB	42|37|46|36	161	40.25	4	33|35|41|33|33|15|24|24|26|25|29|17|19|17|47|42|38|36|29|27|17|17	0	0	0	0	0	-48.85	1.42	0.65
CFTR-C_GG	NP_002676.1	EXOSC10	13|7|13|11	44	11	4	39|42|41|47|51|9|16|12|18|16|48|45|69|58|18|21|17|16|77|84|55|55	0	0	0	0	0	-144.84	0.28	0.66
CFTR-C_GG	NP_002778.1	PSMA2	3|1|5|3	12	3	4	2|2|1|1|1|2|0|2|1|0|3|2|2|3|2|4|4|3|0|2|0|0	0.16	0.5	0.16	0.5	0.16	-5.54	1.78	0.44
CFTR-C_GG	NP_003601.1	RAE1	4|9|7|5	25	6.25	4	10|8|9|7|7|1|4|0|5|9|11|13|9|8|8|11|11|15|10|9|6|9	0	0	0	0	0	-24.87	0.76	0.62
CFTR-C_GG	NP_002873.1	RANBP1	3|2|2|2	9	2.25	4	9|8|8|10|21|0|14|7|11|9|6|9|16|17|9|8|8|10|8|4|12|14	0	0	0	0	0	-36.6	0.23	0.66
CFTR-C_GG	NP_002874.1	RANGAP1	48|53|37|39	177	44.25	4	76|75|75|70|91|44|56|62|60|57|72|87|106|112|75|63|71|82|83|81|85|90	0	0	0	0	0	-226.34	0.58	0.66
CFTR-C_GG	NP_002936.1	RPA1	14|14|9|10	47	11.75	4	33|31|30|28|19|7|15|9|14|11|23|25|21|26|9|11|9|14|32|30|26|23	0	0	0	0	0	-62.25	0.58	0.66
CFTR-C_GG	NP_002938.1	RPA3	3|2|4|3	12	3	4	13|12|19|17|11|2|3|6|6|6|10|8|13|12|2|2|0|0|7|7|11|11	0	0	0	0	0	-28.62	0.37	0.66
CFTR-C_GG	NP_000967.1	RPL12	25|21|24|24	94	23.5	4	12|9|10|14|21|4|22|12|18|20|27|20|17|15|24|23|24|24|15|18|18|21	0	0	0	0	0	-32.6	1.33	0.64
CFTR-C_GG	NP_000969.1	RPL23	36|39|34|34	143	35.75	4	31|26|22|32|28|6|21|13|17|18|10|20|32|29|32|31|20|24|22|22|19|23	0	0	0	0	0	-32.43	1.58	0.64
CFTR-C_GG	NP_000974.1	RPL22	11|27|21|23	82	20.5	4	5|5|9|6|14|4|17|13|9|11|7|8|30|25|24|21|22|21|11|15|3|6	0	0	0	0	0	-30.27	1.58	0.61
CFTR-C_GG	NP_000977.1	RPL24	20|20|22|18	80	20	4	14|15|15|14|15|3|17|11|20|22|15|16|16|17|24|22|19|22|16|14|11|16	0	0	0	0	0	-31.61	1.24	0.64
CFTR-C_GG	NP_000978.1	RPL26	5|9|5|5	24	6	4	7|4|4|5|9|0|7|8|8|8|9|8|9|8|11|12|13|12|7|7|9|12	0	0	0	0	0	-22.55	0.75	0.62
CFTR-C_GG	NP_000979.1	RPL27	9|10|10|10	39	9.75	4	5|4|6|4|11|1|11|13|10|14|14|12|5|6|21|19|17|14|11|8|5|7	0	0	0	0	0	-22.53	0.98	0.63
CFTR-C_GG	NP_000981.1	RPL27A	9|9|10|11	39	9.75	4	5|5|5|6|8|0|6|5|8|7|7|9|5|4|10|9|11|11|8|10|7|6	0	0	0	0	0	-12.34	1.41	0.6
CFTR-C_GG	NP_000980.1	RPL30	3|3|3|4	13	3.25	4	2|2|4|3|9|2|5|5|5|6|6|5|6|9|5|6|8|7|4|2|4|3	0	0	0	0	0	-14.18	0.66	0.66
CFTR-C_GG	NP_000985.1	RPL32	13|9|12|9	43	10.75	4	5|2|3|1|5|0|4|3|5|3|5|6|6|5|7|4|6|5|2|2|4|4	0.49	0.94	0.49	0.94	0.49	-2.26	2.72	0.19
CFTR-C_GG	NP_000990.1	RPL38	17|15|16|22	70	17.5	4	5|3|5|7|13|0|11|9|6|9|6|9|3|3|15|18|14|14|5|5|7|7	0.04	0.15	0.04	0.15	0.04	-8.08	2.21	0.51
CFTR-C_GG	NP_000958.1	RPL3	37|43|44|45	169	42.25	4	25|19|26|31|41|16|30|35|29|26|41|42|23|19|61|65|59|57|26|19|12|10	0	0	0	0	0	-60.67	1.31	0.65
CFTR-C_GG	NP_000963.1	RPL7A	32|35|40|50	157	39.25	4	25|32|32|30|38|2|33|22|34|38|29|31|27|28|55|55|43|38|27|19|32|29	0	0	0	0	0	-66	1.24	0.65
CFTR-C_GG	NP_002941.1	RPN1	36|43|39|46	164	41	4	32|31|33|40|29|5|22|18|21|9|20|22|25|20|20|29|22|20|31|29|17|13	0	0	0	0	0	-31.59	1.78	0.63
CFTR-C_GG	NP_001006.1	RPS11	27|21|22|23	93	23.25	4	7|8|6|9|10|2|10|8|10|13|9|9|10|14|8|10|10|7|11|9|5|6	0.48	0.99	0.48	0.99	0.48	-2.27	2.68	0.19
CFTR-C_GG	NP_001008.1	RPS13	9|13|23|15	60	15	4	2|1|1|3|11|5|11|6|15|11|11|8|0|1|16|13|16|16|5|4|4|4	0.08	0.33	0.08	0.33	0.08	-13.66	2.01	0.48
CFTR-C_GG	NP_001009.1	RPS15	21|23|24|22	90	22.5	4	18|21|23|15|28|29|19|14|17|15|41|41|18|27|15|12|14|17|26|25|4|6	0	0	0	0	0	-41.21	1.11	0.65
CFTR-C_GG	NP_001011.1	RPS16	23|19|27|20	89	22.25	4	14|16|16|19|22|3|19|20|16|21|24|19|19|21|30|32|30|28|16|20|9|12	0	0	0	0	0	-41.37	1.15	0.64
CFTR-C_GG	NP_001013.1	RPS19	5|6|8|3	22	5.5	4	0|0|1|0|7|0|7|5|6|6|5|4|2|1|8|5|8|8|3|3|4|4	0.01	0.02	0.01	0.02	0.01	-10.48	1.39	0.55
CFTR-C_GG	NP_001016.1	RPS23	23|25|25|24	97	24.25	4	8|5|10|9|8|4|8|5|5|7|5|3|5|5|13|13|12|7|3|4|8|6	1	1	1	1	1	5.07	3.49	0
CFTR-C_GG	NP_001019.1	RPS25	8|7|7|6	28	7	4	6|6|6|3|10|3|9|10|8|10|12|15|10|11|2|1|3|3|9|8|9|10	0	0	0	0	0	-18.46	0.94	0.62
CFTR-C_GG	NP_001022.1	RPS28	6|6|6|8	26	6.5	4	5|6|5|4|6|0|6|3|6|3|10|11|5|6|6|7|6|7|9|8|4|4	0	0	0	0	0	-12.75	1.13	0.6
CFTR-C_GG	NP_001002.1	RPS7	49|43|60|55	207	51.75	4	39|39|35|45|54|41|43|36|44|37|58|58|52|43|47|52|49|53|32|32|46|39	0	0	0	0	0	-94.62	1.17	0.66
CFTR-C_GG	NP_001003.1	RPS8	38|38|46|39	161	40.25	4	30|33|35|38|39|3|48|45|43|30|39|38|44|38|54|53|49|49|35|30|35|33	0	0	0	0	0	-80.18	1.05	0.66
CFTR-C_GG	NP_001024.1	RRM1	3|8|5|4	20	5	4	1|1|1|0|1|0|2|2|0|0|1|0|2|2|0|3|1|2|1|1|0|0	0.77	1	0.77	1	0.77	-0.17	5.24	0.03
CFTR-C_GG	NP_003698.1	RUVBL1	59|56|50|49	214	53.5	4	105|111|117|106|123|30|67|60|83|75|96|96|190|197|90|80|77|75|174|160|177|167	0	0	0	0	0	-342.97	0.48	0.66
CFTR-C_GG	NP_003861.1	IQGAP1	16|18|10|18	62	15.5	4	14|15|11|12|17|2|16|11|12|5|8|4|2|5|5|4|0|4|11|14|3|3	0	0	0	0	0	-14.56	1.92	0.57
CFTR-C_GG	NP_003079.1	FSCN1	3|0|3|2	8	2	4	1|0|0|1|0|0|2|1|1|2|0|0|0|0|0|0|0|0|0|0|0|0	0.61	0.9	0.61	0.9	0.61	-2.4	5.5	0.1
CFTR-C_GG	NP_003085.1	SNRPE	6|9|5|11	31	7.75	4	6|8|7|9|6|6|10|6|9|5|21|19|55|58|5|5|9|8|15|13|10|12	0	0	0	0	0	-43.98	0.56	0.66
CFTR-C_GG	NP_003087.1	SNRPG	4|4|4|4	16	4	4	6|5|6|3|3|0|3|3|4|1|8|5|5|5|4|5|5|5|8|8|7|6	0	0	0	0	0	-12.05	0.84	0.66
CFTR-C_GG	NP_003137.1	SSRP1	6|11|8|18	43	10.75	4	8|7|6|11|19|10|18|13|11|13|22|19|17|15|13|17|14|14|15|16|8|9	0	0	0	0	0	-41.59	0.8	0.63
CFTR-C_GG	NP_003464.1	STAM	14|11|10|9	44	11	4	16|19|16|19|11|2|7|4|9|8|4|10|21|15|12|9|10|10|20|14|7|14	0	0	0	0	0	-29	0.94	0.63
CFTR-C_GG	NP_003290.1	HSP90B1	43|38|40|44	165	41.25	4	8|8|6|12|23|3|15|16|25|20|11|12|4|5|35|32|35|32|13|12|2|2	0.01	0.01	0.01	0.01	0.01	-7.89	2.74	0.55
CFTR-C_GG	NP_003363.1	VBP1	3|5|5|6	19	4.75	4	8|7|9|7|8|7|4|6|3|5|11|14|24|24|7|7|6|11|15|12|11|14	0	0	0	0	0	-34.11	0.47	0.66
CFTR-C_GG	NP_003365.1	VDAC1	34|33|37|45	149	37.25	4	27|26|30|29|35|2|28|20|23|26|38|38|29|43|47|36|32|45|39|34|23|22	0	0	0	0	0	-60.36	1.22	0.65
CFTR-C_GG	NP_003375.1	VRK1	11|9|17|14	51	12.75	4	3|4|2|6|15|6|3|5|2|0|17|10|6|7|5|6|4|4|6|8|1|3	0.12	0.42	0.12	0.42	0.12	-7.59	2.28	0.46
CFTR-C_GG	NP_003391.1	XPO1	35|35|40|43	153	38.25	4	28|24|22|27|42|21|26|21|14|20|33|27|17|17|41|40|40|48|32|44|4|4	0	0	0	0	0	-45.08	1.42	0.65
CFTR-C_GG	NP_003671.1	YARS	27|15|39|24	105	26.25	4	11|10|16|18|23|6|16|24|24|20|19|16|15|18|32|29|26|32|27|24|4|6	0	0	0	0	0	-45.71	1.39	0.62
CFTR-C_GG	NP_065779.1	ESYT2	11|14|13|8	46	11.5	4	25|25|27|30|16|4|6|5|7|7|5|7|15|9|3|5|3|5|21|17|10|9	0	0	0	0	0	-30.96	0.97	0.63
CFTR-C_GG	NP_001340.2	DARS	19|17|27|23	86	21.5	4	17|15|17|14|29|0|18|19|14|17|21|19|13|16|22|20|24|26|8|7|8|13	0	0	0	0	0	-33.15	1.32	0.63
CFTR-C_GG	NP_031398.2	DDX42	4|4|2|3	13	3.25	4	54|58|56|54|61|11|22|17|23|13|47|45|92|97|37|36|34|36|71|65|93|81	0	0	0	0	0	-212.6	0.06	0.66
CFTR-C_GG	NP_995314.1	NCKAP1	11|13|13|5	42	10.5	4	20|18|19|14|16|0|12|9|16|9|14|13|16|22|8|8|8|9|20|22|20|19	0	0	0	0	0	-46.73	0.74	0.66
CFTR-C_GG	NP_001273.1	AP2B1	49|55|36|38	178	44.5	4	43|43|47|44|30|18|19|23|21|23|22|17|14|17|20|17|16|19|50|57|24|29	0	0	0	0	0	-46.94	1.6	0.64
CFTR-C_GG	NP_001379.1	DRG2	10|10|11|7	38	9.5	4	12|16|16|9|8|2|7|2|5|7|13|14|8|12|14|12|14|13|17|20|7|7	0	0	0	0	0	-28.74	0.89	0.63
CFTR-C_GG	NP_000108.1	EMD	16|15|17|13	61	15.25	4	11|12|7|13|16|11|14|16|11|13|15|15|21|22|10|10|14|11|13|14|15|14	0	0	0	0	0	-29.9	1.13	0.64
CFTR-C_GG	NP_055144.3	EDC4	6|12|4|9	31	7.75	4	34|38|30|26|25|14|18|17|25|22|18|19|16|19|21|23|20|26|28|36|35|31	0	0	0	0	0	-93.65	0.32	0.66
CFTR-C_GG	NP_997006.1	GAB1	4|4|2|2	12	3	4	8|3|6|4|1|0|2|1|2|0|2|2|11|11|3|2|3|0|9|7|11|13	0	0	0	0	0	-14.34	0.65	0.66
CFTR-C_GG	NP_003128.3	SRPK1	4|1|0|3	8	2	4	23|19|41|41|6|3|4|4|8|8|15|5|15|12|5|2|3|5|8|5|1|3	0	0	0	0	0	-46.1	0.19	0.66
CFTR-C_GG	NP_004837.1	EIF4E2	5|8|2|3	18	4.5	4	13|20|15|9|8|1|12|11|12|5|5|7|5|5|15|15|12|15|15|18|9|9	0	0	0	0	0	-40.04	0.42	0.66
CFTR-C_GG	NP_004299.1	ARHGAP1	5|7|10|8	30	7.5	4	2|6|4|6|2|0|0|0|0|2|2|4|9|9|0|0|0|0|4|2|7|7	0.25	0.6	0.25	0.6	0.25	-4	2.5	0.3
CFTR-C_GG	NP_004302.1	ARL3	4|3|3|4	14	3.5	4	2|6|7|4|4|0|2|6|2|0|9|12|13|12|1|0|0|0|0|1|8|4	0	0	0	0	0	-11	0.83	0.66
CFTR-C_GG	NP_004716.1	BUB3	8|7|7|8	30	7.5	4	9|11|12|14|10|0|8|8|10|8|20|18|20|18|7|6|5|5|14|17|8|6	0	0	0	0	0	-28.46	0.71	0.66
CFTR-C_GG	NP_004387.1	DDX5	72|70|68|83	293	73.25	4	60|49|55|49|64|31|53|47|51|48|76|71|88|82|61|67|52|58|57|67|56|57	0	0	0	0	0	-110.45	1.24	0.66
CFTR-C_GG	NP_004395.1	2022-09-02	25|31|27|26	109	27.25	4	45|44|42|39|32|20|29|23|24|17|31|33|31|34|38|34|32|30|39|42|27|35	0	0	0	0	0	-80.9	0.83	0.66
CFTR-C_GG	NP_004902.1	PDIA4	7|7|2|7	23	5.75	4	1|1|0|0|1|0|0|0|1|2|0|0|2|1|0|1|1|2|0|0|0|0	0.86	1	0.86	1	0.86	-0.25	9.73	0.02
CFTR-C_GG	NP_004452.1	FARSA	20|19|17|14	70	17.5	4	17|13|17|20|29|7|21|18|19|15|20|19|17|28|8|11|9|14|18|25|10|5	0	0	0	0	0	-38.13	1.07	0.64
CFTR-C_GG	NP_004102.1	FEN1	4|5|7|5	21	5.25	4	11|16|17|17|15|3|1|1|6|6|19|20|25|24|9|7|7|5|23|20|23|26	0	0	0	0	0	-46.75	0.38	0.66
CFTR-C_GG	NP_004703.1	HGS	2|2|1|2	7	1.75	4	11|5|5|9|1|0|1|1|1|2|1|3|0|0|4|5|4|5|7|5|0|0	0	0	0	0	0	-10.83	0.55	0.66
CFTR-C_GG	NP_004896.1	PRDX6	28|19|27|24	98	24.5	4	20|25|23|25|34|9|15|24|19|19|47|42|61|47|21|21|24|17|29|23|19|25	0	0	0	0	0	-68.09	0.92	0.65
CFTR-C_GG	NP_004530.1	NARS	11|7|7|8	33	8.25	4	17|15|16|16|23|5|7|8|10|6|25|20|28|29|13|10|15|13|20|16|12|14	0	0	0	0	0	-46.94	0.54	0.66
CFTR-C_GG	NP_004535.1	NDUFA10	10|8|8|7	33	8.25	4	2|6|3|7|7|3|6|3|8|6|5|1|0|0|10|12|12|10|15|6|7|9	0	0	0	0	0	-12.59	1.32	0.6
CFTR-C_GG	NP_004542.1	NDUFS3	10|7|7|8	32	8	4	0|1|2|1|10|3|5|2|3|6|3|4|2|4|7|5|10|6|6|9|3|6	0.01	0.05	0.01	0.05	0.01	-6.53	1.8	0.53
CFTR-C_GG	NP_004138.1	DRG1	12|10|9|11	42	10.5	4	16|19|18|18|24|8|13|17|13|18|31|39|40|37|12|11|13|16|25|24|27|24	0	0	0	0	0	-65.34	0.5	0.66
CFTR-C_GG	NP_004556.1	PEX14	3|2|2|1	8	2	4	23|17|7|9|9|0|8|10|11|7|2|7|5|5|8|9|9|10|7|8|7|4	0	0	0	0	0	-32.36	0.24	0.66
CFTR-C_GG	NP_000933.1	PPIB	5|5|3|5	18	4.5	4	5|3|1|3|2|0|0|0|0|0|0|0|3|4|1|0|1|1|5|2|8|2	0.26	0.33	0.26	0.33	0.26	-2.87	2.41	0.29
CFTR-C_GG	NP_004721.1	ETF1	13|21|25|24	83	20.75	4	20|19|17|16|22|4|24|16|27|25|20|26|22|23|32|33|36|36|17|23|26|28	0	0	0	0	0	-66.15	0.89	0.65
CFTR-C_GG	NP_004773.1	SNAP29	3|5|6|2	16	4	4	9|14|14|18|9|5|6|8|6|7|6|13|28|24|7|9|13|10|13|13|9|10	0	0	0	0	0	-42.8	0.35	0.66
CFTR-C_GG	NP_004166.1	SNRPD3	7|7|8|7	29	7.25	4	6|7|6|5|7|6|4|6|8|6|7|7|6|6|9|7|7|9|8|8|0|1	0	0	0	0	0	-12.65	1.17	0.61
CFTR-C_GG	NP_004699.1	PDCD5	3|2|4|4	13	3.25	4	14|15|15|15|17|0|11|7|13|8|29|29|41|35|8|9|9|10|14|14|31|30	0	0	0	0	0	-66.53	0.19	0.66
CFTR-C_GG	NP_060458.3	SCYL2	24|26|26|17	93	23.25	4	21|19|14|13|9|1|8|6|8|6|7|9|9|12|4|3|2|1|6|10|3|7	0.32	0.52	0.32	0.52	0.32	-6.66	2.87	0.27
CFTR-C_GG	NP_003015.2	ITSN1	40|40|38|41	159	39.75	4	19|27|21|19|12|1|15|7|11|8|2|2|8|9|11|11|13|15|10|20|6|7	0.74	0.85	0.74	0.85	0.74	0.23	3.44	0.05
CFTR-C_GG	NP_002734.2	PRKCSH	2|3|3|3	11	2.75	4	0|0|0|0|3|0|2|1|0|1|0|0|0|0|5|4|3|4|0|0|0|0	0.37	0.43	0.37	0.43	0.37	-1.37	2.63	0.25
CFTR-C_GG	NP_004930.1	DDX1	28|34|41|37	140	35	4	30|25|28|30|55|21|42|36|35|29|36|41|28|22|39|31|33|30|43|36|29|33	0	0	0	0	0	-77.82	1.05	0.66
CFTR-C_GG	NP_004999.1	NHP2L1	3|5|4|4	16	4	4	2|3|2|2|9|2|2|1|1|1|2|3|2|5|0|0|1|1|7|5|2|5	0.02	0.05	0.02	0.05	0.02	-5.71	1.52	0.53
CFTR-C_GG	NP_005100.1	OXSR1	3|3|3|3	12	3	4	0|1|1|3|1|0|1|4|2|0|2|2|2|2|1|0|1|1|7|3|2|1	0.07	0.07	0.07	0.07	0.07	-2.52	1.78	0.49
CFTR-C_GG	NP_005013.1	PFN1	3|2|2|5	12	3	4	6|6|8|8|13|4|5|6|9|5|21|15|32|30|3|3|3|6|13|11|25|28	0	0	0	0	0	-44.14	0.25	0.66
CFTR-C_GG	NP_005042.1	QARS	11|9|13|8	41	10.25	4	19|23|21|21|8|3|12|11|12|8|14|14|10|13|19|15|15|15|12|9|7|16	0	0	0	0	0	-37.79	0.76	0.66
CFTR-C_GG	NP_005057.1	SFPQ	43|49|58|49	199	49.75	4	67|49|52|54|86|52|51|41|52|51|77|78|66|67|94|91|90|92|84|92|67|69	0	0	0	0	0	-187.06	0.72	0.66
CFTR-C_GG	NP_005142.1	USP14	17|12|11|9	49	12.25	4	37|35|47|45|44|2|23|15|22|18|32|36|64|67|23|19|22|27|29|27|37|46	0	0	0	0	0	-112.88	0.38	0.66
CFTR-C_GG	NP_001001563.1	TIMM50	26|22|32|34	114	28.5	4	16|15|15|21|29|3|20|20|24|14|13|21|21|15|27|22|23|26|21|22|15|19	0	0	0	0	0	-36.61	1.49	0.63
CFTR-C_GG	NP_002617.3	PFKL	18|21|25|23	87	21.75	4	9|13|7|9|38|5|26|17|16|16|16|21|13|10|34|27|25|22|7|7|12|16	0	0	0	0	0	-32.86	1.31	0.64
CFTR-C_GG	NP_006576.2	CCT8	111|91|114|101	417	104.25	4	137|143|165|164|242|48|126|103|137|129|193|222|612|597|259|241|237|204|222|216|281|293	0	0	0	0	0	#NAME?	0.46	0.66
CFTR-C_GG	NP_005198.1	CRKL	41|36|37|42	156	39	4	96|102|95|97|81|29|44|47|59|45|55|56|135|144|62|68|77|62|92|83|92|97	0	0	0	0	0	-236.16	0.5	0.66
CFTR-C_GG	NP_005436.1	SMC3	11|19|28|29	87	21.75	4	25|23|17|18|29|9|21|21|21|17|18|17|17|11|16|21|21|19|38|36|19|26	0	0	0	0	0	-60.87	1.04	0.65
CFTR-C_GG	NP_005490.1	UBA2	12|13|19|17	61	15.25	4	15|14|14|17|29|10|9|9|13|10|12|16|23|26|8|12|11|12|20|16|15|13	0	0	0	0	0	-35.44	1.04	0.64
CFTR-C_GG	NP_003746.2	EIF3G	3|5|4|6	18	4.5	4	8|6|7|5|3|0|7|10|7|8|9|8|10|5|7|6|7|7|5|5|3|5	0	0	0	0	0	-19.44	0.72	0.66
CFTR-C_GG	NP_055186.2	AKAP8L	6|5|7|6	24	6	4	4|4|6|5|6|0|7|3|7|6|2|2|1|2|6|3|6|6|3|7|2|3	0	0	0	0	0	-8.39	1.45	0.57
CFTR-C_GG	NP_001408.2	EIF4B	5|9|4|6	24	6	4	36|45|51|55|47|28|35|33|39|27|44|25|70|79|40|31|37|42|38|31|35|36	0	0	0	0	0	-165.2	0.15	0.66
CFTR-C_GG	NP_940888.2	RPL7L1	8|5|8|10	31	7.75	4	2|0|3|0|9|5|5|5|4|3|5|6|1|3|8|5|6|8|6|6|5|5	0.01	0.05	0.01	0.05	0.01	-9.76	1.7	0.53
CFTR-C_GG	NP_005757.1	FARP1	3|2|0|2	7	1.75	4	3|3|1|1|2|1|0|2|2|0|2|1|2|4|4|3|3|2|5|4|3|0	0	0.01	0	0.01	0	-9.51	0.8	0.56
CFTR-C_GG	NP_005498.1	CFL1	33|30|39|38	140	35	4	29|33|35|27|37|19|21|17|27|21|36|44|31|32|31|28|29|30|27|21|18|24	0	0	0	0	0	-56.21	1.25	0.65
CFTR-C_GG	NP_005863.1	BCAS2	3|8|0|5	16	4	4	12|9|11|10|10|8|11|8|8|7|14|11|10|8|9|7|6|6|17|17|8|11	0	0	0	0	0	-43.53	0.4	0.66
CFTR-C_GG	NP_005794.1	FLOT1	4|7|5|7	23	5.75	4	2|1|3|5|4|0|1|1|0|1|1|0|0|0|0|1|0|0|0|1|0|0	0.84	0.94	0.84	0.94	0.84	0.7	6.02	0.02
CFTR-C_GG	NP_005871.1	DNAJA2	10|13|14|12	49	12.25	4	18|11|11|16|14|7|6|12|4|3|11|10|21|18|7|12|9|7|18|19|10|9	0	0	0	0	0	-26.8	1.07	0.63
CFTR-C_GG	NP_005733.1	PDIA6	34|33|36|31	134	33.5	4	15|17|18|12|33|15|27|13|21|21|12|9|4|3|15|11|16|14|12|11|12|10	0	0	0	0	0	-11.48	2.3	0.59
CFTR-C_GG	NP_005737.1	NAMPT	31|32|48|43	154	38.5	4	16|12|16|14|40|16|26|21|21|25|19|22|15|15|28|27|30|32|18|9|13|12	0	0	0	0	0	-28.64	1.89	0.61
CFTR-C_GG	NP_005796.1	PSMD14	15|17|24|24	80	20	4	5|6|12|13|17|12|10|11|7|9|3|3|3|4|5|6|14|9|7|10|4|2	0.32	0.63	0.32	0.63	0.32	-7.75	2.56	0.28
CFTR-C_GG	NP_005850.1	PURA	3|6|6|6	21	5.25	4	10|6|9|7|11|8|2|2|1|4|2|3|0|0|5|8|7|9|8|7|0|0	0	0	0	0	0	-14.06	1.06	0.6
CFTR-C_GG	NP_005605.1	RHEB	7|11|9|9	36	9	4	6|7|5|9|8|0|10|5|9|8|5|9|4|5|4|6|5|6|6|4|6|6	0	0	0	0	0	-12.17	1.49	0.58
CFTR-C_GG	NP_005608.1	RPS14	20|14|26|23	83	20.75	4	17|25|22|18|20|5|13|18|17|12|16|30|24|22|21|22|26|20|15|35|15|13	0	0	0	0	0	-49.29	1.07	0.64
CFTR-C_GG	NP_005841.1	SF3B4	15|6|12|7	40	10	4	25|21|16|14|9|5|9|8|5|4|10|7|13|12|16|15|13|12|17|19|1|2	0	0	0	0	0	-33.58	0.87	0.63
CFTR-C_GG	NP_005862.1	SMNDC1	2|5|3|3	13	3.25	4	8|4|7|10|8|0|5|3|4|2|10|9|16|15|1|2|3|3|13|12|14|10	0	0	0	0	0	-25.07	0.45	0.66
CFTR-C_GG	NP_005753.1	TRIM28	38|43|36|42	159	39.75	4	101|91|88|110|93|26|51|59|59|56|75|90|111|112|80|82|89|85|152|135|69|61	0	0	0	0	0	-265.16	0.47	0.66
CFTR-C_GG	NP_001002243.1	AFTPH	17|13|8|8	46	11.5	4	6|7|6|3|3|1|2|3|2|1|1|1|2|2|5|1|1|3|4|4|1|1	0.79	1	0.79	1	0.79	0.32	4.22	0.03
CFTR-C_GG	NP_003357.2	UQCRC2	51|47|57|54	209	52.25	4	43|31|34|35|35|5|34|29|38|31|19|22|15|13|37|40|30|35|20|18|19|13	0	0	0	0	0	-31.94	1.93	0.63
CFTR-C_GG	NP_003081.2	SNRPA1	12|16|11|11	50	12.5	4	37|41|45|46|51|9|16|23|15|13|54|47|75|84|25|23|26|26|99|95|38|38	0	0	0	0	0	-147.2	0.3	0.66
CFTR-C_GG	NP_001002800.1	SMC4	4|5|6|5	20	5	4	7|11|10|12|8|2|12|8|6|3|4|8|8|8|9|6|9|8|7|8|5|4	0	0	0	0	0	-21.94	0.67	0.66
CFTR-C_GG	NP_958431.2	MPRIP	9|9|0|2	20	5	4	7|6|2|4|0|0|0|0|1|2|0|0|1|0|1|1|0|0|0|0|1|2	0.49	0.92	0.49	0.92	0.49	-5.35	3.93	0.17
CFTR-C_GG	NP_056450.2	GAPVD1	23|23|14|14	74	18.5	4	56|54|46|50|20|6|32|23|35|33|26|25|27|23|35|33|37|35|54|43|36|39	0	0	0	0	0	-110.46	0.53	0.66
CFTR-C_GG	NP_073744.2	FAM129B	3|10|11|6	30	7.5	4	8|7|9|3|7|5|3|1|1|1|8|6|8|5|7|8|4|7|9|7|1|0	0.01	0.02	0.01	0.02	0.01	-15.22	1.43	0.55
CFTR-C_GG	NP_001003785.1	ATP5H	12|13|16|10	51	12.75	4	8|8|5|8|16|9|5|11|8|10|6|7|0|0|7|10|9|9|10|12|0|0	0	0.01	0	0.01	0	-11.65	1.78	0.57
CFTR-C_GG	NP_006003.1	CLPP	4|3|9|6	22	5.5	4	4|2|4|3|5|0|6|1|7|3|0|0|1|0|4|5|3|3|7|5|1|0	0.16	0.57	0.16	0.57	0.16	-6.7	1.89	0.44
CFTR-C_GG	NP_006089.1	GNB2L1	64|80|68|65	277	69.25	4	43|41|43|46|60|13|47|41|50|34|26|34|48|45|63|60|57|55|37|35|34|32	0	0	0	0	0	-61.89	1.61	0.65
CFTR-C_GG	NP_006017.1	H1FX	7|3|7|4	21	5.25	4	8|4|3|3|10|5|6|8|7|7|8|10|5|5|4|2|6|5|11|8|3|3	0	0	0	0	0	-18.24	0.88	0.61
CFTR-C_GG	NP_005960.1	NAP1L4	17|26|16|17	76	19	4	27|25|27|29|30|16|23|25|29|27|27|34|42|35|30|34|34|31|33|30|17|21	0	0	0	0	0	-80.88	0.67	0.66
CFTR-C_GG	NP_006080.1	SCML2	9|10|6|6	31	7.75	4	114|104|112|123|96|31|38|34|36|32|62|70|124|123|62|58|69|58|126|120|107|103	0	0	0	0	0	-336.94	0.09	0.66
CFTR-C_GG	NP_005990.1	TSNAX	4|0|1|4	9	2.25	4	6|7|9|10|11|2|8|8|6|7|18|16|28|22|6|7|11|5|11|6|10|8	0	0	0	0	0	-43.79	0.22	0.66
CFTR-C_GG	NP_064555.2	NCLN	6|12|10|6	34	8.5	4	4|3|3|3|8|1|3|5|4|2|2|1|0|2|9|5|9|6|12|9|0|9	0.05	0.18	0.05	0.18	0.05	-7.99	1.87	0.5
CFTR-C_GG	NP_056075.1	SIN3B	35|28|11|8	82	20.5	4	73|65|66|68|44|18|41|41|39|32|13|18|19|29|38|36|35|32|62|67|18|16	0	0	0	0	0	-145.1	0.52	0.66
CFTR-C_GG	NP_036313.3	FKBP8	6|6|8|5	25	6.25	4	2|3|3|4|7|0|6|1|5|7|2|4|2|2|3|1|1|0|4|3|0|1	0.17	0.46	0.17	0.46	0.17	-3.54	2.25	0.44
CFTR-C_GG	NP_001524.2	HNRNPL	16|24|24|20	84	21	4	31|28|30|26|49|1|31|22|40|29|33|41|33|33|45|45|43|44|21|25|35|27	0	0	0	0	0	-95.87	0.65	0.66
CFTR-C_GG	NP_002801.1	PSMD4	3|2|5|6	16	4	4	11|8|11|12|15|5|11|10|11|6|8|8|14|17|10|15|15|12|7|6|10|11	0	0	0	0	0	-39.82	0.38	0.66
CFTR-C_GG	NP_036565.2	SF3B1	19|26|19|22	86	21.5	4	115|114|104|109|121|44|60|55|50|49|89|62|96|107|73|80|73|74|161|151|67|69	0	0	0	0	0	-317.69	0.25	0.66
CFTR-C_GG	NP_036558.3	SF3B3	25|30|18|19	92	23	4	68|71|70|65|77|20|41|38|40|37|60|58|83|77|55|63|59|55|89|86|61|67	0	0	0	0	0	-208.47	0.38	0.66
CFTR-C_GG	NP_212132.2	DOCK7	3|2|1|1	7	1.75	4	36|31|25|20|9|3|6|4|11|5|3|4|4|6|11|10|12|16|17|20|5|2	0	0	0	0	0	-47.3	0.15	0.66
CFTR-C_GG	NP_006316.1	RAN	47|45|59|49	200	50	4	52|43|45|47|48|6|58|47|58|36|57|53|45|40|68|66|61|67|56|48|34|49	0	0	0	0	0	-108.98	1.01	0.66
CFTR-C_GG	NP_006126.1	CAPZA1	43|45|28|40	156	39	4	69|73|71|61|39|1|53|38|45|43|27|30|53|60|48|49|46|46|59|55|40|33	0	0	0	0	0	-130.2	0.83	0.66
CFTR-C_GG	NP_006127.1	CAPZA2	19|32|18|21	90	22.5	4	41|41|41|38|17|1|33|28|16|9|15|20|31|39|17|17|18|16|48|42|27|25	0	0	0	0	0	-68.26	0.85	0.65
CFTR-C_GG	NP_006313.1	TUBGCP3	4|3|3|2	12	3	4	4|4|3|2|3|2|3|3|0|2|0|2|1|2|1|1|6|4|2|2|0|0	0.02	0.06	0.02	0.06	0.02	-5.69	1.4	0.52
CFTR-C_GG	NP_006136.1	DNAJB1	10|10|7|8	35	8.75	4	37|37|49|40|37|15|20|20|21|24|38|38|71|73|18|19|21|21|49|56|38|44	0	0	0	0	0	-131.8	0.24	0.66
CFTR-C_GG	NP_006398.1	ARL6IP5	6|6|3|10	25	6.25	4	3|0|2|2|9|1|6|3|3|2|4|2|3|3|0|0|0|0|6|6|2|2	0.26	0.8	0.26	0.8	0.26	-5.83	2.33	0.3
CFTR-C_GG	NP_006181.1	ORC2	8|8|9|7	32	8	4	39|38|38|41|35|16|8|12|11|10|31|33|65|55|22|24|23|19|61|62|15|21	0	0	0	0	0	-110.89	0.26	0.66
CFTR-C_GG	NP_006310.1	CDIPT	7|9|9|7	32	8	4	13|11|13|12|11|2|0|3|5|6|5|3|2|4|5|2|5|8|6|4|1|4	0	0	0	0	0	-10.49	1.41	0.59
CFTR-C_GG	NP_006349.1	SLC25A17	7|6|8|9	30	7.5	4	0|0|0|0|0|0|0|0|0|0|0|1|0|0|0|0|0|0|0|0|0|0	1	1	1	1	1	9.98	75	0
CFTR-C_GG	NP_006247.1	PKN2	3|6|9|9	27	6.75	4	20|9|9|12|17|4|11|16|13|8|13|10|34|39|15|11|14|13|27|22|12|16	0	0	0	0	0	-57.97	0.43	0.66
CFTR-C_GG	NP_006382.1	IPO7	25|25|35|20	105	26.25	4	49|39|39|33|51|19|27|28|37|30|39|37|37|35|40|35|36|35|29|32|18|16	0	0	0	0	0	-93.26	0.78	0.66
CFTR-C_GG	NP_006333.1	TACC3	2|2|0|0	4	1	4	14|15|18|15|1|2|3|2|0|3|0|1|2|4|4|2|3|3|2|10|2|1	0	0	0	0	0	-20.53	0.21	0.66
CFTR-C_GG	NP_006286.1	VARS	28|25|29|30	112	28	4	14|21|19|14|28|13|23|24|27|23|25|27|32|23|27|30|21|26|26|26|19|24	0	0	0	0	0	-46.84	1.2	0.65
CFTR-C_GG	NP_006827.1	GCN1L1	113|102|132|108	455	113.75	4	298|316|265|257|139|71|232|208|187|205|112|98|116|125|236|230|244|268|230|253|52|49	0	0	0	0	0	-546.14	0.6	0.66
CFTR-C_GG	NP_056046.1	NUP160	6|5|7|4	22	5.5	4	9|10|5|9|13|2|6|4|3|3|4|3|2|1|3|0|3|3|9|8|4|3	0	0	0	0	0	-12.14	1.13	0.59
CFTR-C_GG	NP_114414.2	EIF2A	6|5|6|6	23	5.75	4	12|11|12|10|28|3|19|17|18|18|31|32|27|35|16|15|20|15|15|19|42|34	0	0	0	0	0	-72.43	0.28	0.66
CFTR-C_GG	NP_065789.1	KIDINS220	13|10|4|4	31	7.75	4	2|3|1|1|1|1|2|1|0|0|0|1|3|1|0|0|0|0|1|3|0|0	0.88	1	0.88	1	0.88	1.14	8.12	0.02
CFTR-C_GG	NP_006833.2	SF3B2	6|6|9|6	27	6.75	4	50|46|50|46|38|1|23|20|25|15|20|22|18|20|24|26|25|28|46|41|40|28	0	0	0	0	0	-108.79	0.23	0.66
CFTR-C_GG	NP_060791.3	BRIX1	11|17|10|9	47	11.75	4	4|7|2|2|17|8|8|5|9|6|7|12|1|1|28|22|19|21|1|0|3|2	0	0	0	0	0	-16.66	1.4	0.59
CFTR-C_GG	NP_002746.1	MAP2K1	3|4|6|2	15	3.75	4	3|4|5|3|5|1|0|0|2|0|5|4|12|13|4|2|3|3|2|1|3|0	0	0.02	0	0.02	0	-9.81	1.1	0.56
CFTR-C_GG	NP_036473.2	GTPBP4	16|20|22|16	74	18.5	4	8|14|9|5|25|6|12|10|17|7|21|23|19|23|19|16|22|23|22|20|19|16	0	0	0	0	0	-34.5	1.14	0.64
CFTR-C_GG	NP_005372.2	NCL	43|44|38|43	168	42	4	47|59|42|47|53|26|47|47|39|37|72|71|62|69|62|57|63|57|82|96|36|37	0	0	0	0	0	-141.3	0.76	0.66
CFTR-C_GG	NP_112556.2	HNRNPAB	17|17|17|21	72	18	4	15|17|11|14|26|13|22|25|11|16|32|31|15|13|17|20|18|20|17|17|7|9	0	0	0	0	0	-37.87	1.03	0.64
CFTR-C_GG	NP_001007226.1	IGF2BP2	9|11|12|13	45	11.25	4	23|26|29|23|23|10|11|9|13|12|16|11|25|28|16|11|15|17|32|23|16|20	0	0	0	0	0	-55.7	0.61	0.66
CFTR-C_GG	NP_005852.2	STUB1	10|12|9|12	43	10.75	4	5|6|6|8|6|5|12|10|10|9|3|5|11|12|4|6|8|6|11|13|5|6	0	0	0	0	0	-14.76	1.42	0.6
CFTR-C_GG	NP_077005.2	WDR18	3|4|1|2	10	2.5	4	3|3|4|4|4|0|2|0|0|0|8|5|6|6|3|2|1|3|2|6|0|1	0	0.01	0	0.01	0	-9.91	0.87	0.57
CFTR-C_GG	NP_878919.2	STEAP3	5|5|5|7	22	5.5	4	1|2|0|0|0|0|0|0|0|0|1|0|1|1|0|1|0|1|1|0|0|0	0.99	1	0.99	1	0.99	4.71	13.44	0
CFTR-C_GG	NP_057371.2	HP1BP3	5|4|7|5	21	5.25	4	26|30|27|24|31|5|10|7|7|9|14|13|19|16|15|15|17|13|27|24|20|21	0	0	0	0	0	-63.98	0.3	0.66
CFTR-C_GG	NP_037423.2	CPSF1	5|4|2|2	13	3.25	4	23|19|16|12|7|3|3|3|7|1|7|3|6|7|5|7|4|7|21|17|0|0	0	0	0	0	0	-28.36	0.4	0.66
CFTR-C_GG	NP_056290.3	FAM98A	2|2|2|3	9	2.25	4	3|4|3|3|1|0|4|5|3|1|6|5|4|2|3|4|2|1|6|6|3|3	0	0	0	0	0	-9.72	0.69	0.66
CFTR-C_GG	NP_078787.2	HAUS3	4|4|0|0	8	2	4	23|16|11|12|4|3|9|9|8|8|1|1|0|3|16|14|15|19|9|8|3|1	0	0	0	0	0	-37.87	0.23	0.66
CFTR-C_GG	NP_001008697.1	TFIP11	6|7|1|5	19	4.75	4	35|40|35|30|19|1|6|6|8|7|16|17|22|24|16|18|16|23|28|35|20|18	0	0	0	0	0	-83.41	0.24	0.66
CFTR-C_GG	NP_001008938.1	CKAP5	44|36|23|11	114	28.5	4	110|110|88|87|58|10|89|77|84|69|50|48|54|62|80|79|72|72|110|112|52|57	0	0	0	0	0	-285.04	0.38	0.66
CFTR-C_GG	NP_006658.1	PGRMC1	8|6|9|4	27	6.75	4	7|7|6|8|12|4|10|6|5|7|10|7|3|4|16|12|15|11|21|14|2|5	0	0	0	0	0	-26.81	0.77	0.63
CFTR-C_GG	NP_006591.1	NUDC	11|14|12|10	47	11.75	4	27|26|33|40|41|5|31|27|37|27|39|42|89|85|48|52|42|34|45|43|62|50	0	0	0	0	0	-150.09	0.28	0.66
CFTR-C_GG	NP_006657.1	RUVBL2	57|59|53|56	225	56.25	4	103|82|95|90|89|15|62|60|67|57|103|92|141|111|90|87|81|70|146|138|88|98	0	0	0	0	0	-245.87	0.63	0.66
CFTR-C_GG	NP_006535.1	EXOC5	12|11|4|7	34	8.5	4	2|2|3|3|0|0|0|0|1|0|0|0|0|0|0|0|0|0|5|5|0|2	0.87	0.99	0.87	0.99	0.87	0.52	8.13	0.02
CFTR-C_GG	NP_006546.1	YKT6	14|18|13|19	64	16	4	9|11|10|13|25|2|8|4|6|8|35|34|22|29|9|9|12|12|10|13|38|40	0	0	0	0	0	-38.96	0.98	0.64
CFTR-C_GG	NP_055871.1	RRP1B	9|8|9|10	36	9	4	4|7|5|4|36|18|19|23|26|17|15|22|13|15|27|25|27|29|14|16|7|11	0	0	0	0	0	-52.24	0.52	0.66
CFTR-C_GG	NP_056118.2	VPS8	3|2|3|2	10	2.5	4	5|0|2|3|0|0|0|0|0|0|0|0|0|0|0|0|0|0|0|0|0|0	0.72	0.79	0.72	0.79	0.72	0.61	5.5	0.07
CFTR-C_GG	NP_056340.2	IBTK	5|5|5|5	20	5	4	6|8|8|5|6|3|5|4|6|6|16|15|23|31|13|9|8|7|21|21|2|5	0	0	0	0	0	-30.84	0.48	0.66
CFTR-C_GG	NP_006796.1	HNRNPA0	19|17|19|24	79	19.75	4	19|17|21|19|24|0|17|19|17|10|21|20|14|16|20|21|21|24|17|15|13|15	0	0	0	0	0	-37.12	1.14	0.64
CFTR-C_GG	NP_006792.1	KDELR1	7|3|8|4	22	5.5	4	3|6|0|2|1|3|0|1|0|0|1|3|0|0|1|7|4|3|0|0|0|1	0.5	0.85	0.5	0.85	0.5	-2.1	3.36	0.15
CFTR-C_GG	NP_006793.1	SF3A3	5|6|4|4	19	4.75	4	21|18|16|13|14|0|10|6|9|5|15|12|19|14|11|10|16|11|29|35|8|11	0	0	0	0	0	-47.22	0.34	0.66
CFTR-C_GG	NP_006741.1	SNTB2	6|5|4|1	16	4	4	1|5|4|5|3|0|0|1|1|0|2|1|0|0|3|0|2|1|2|3|2|3	0.31	0.67	0.31	0.67	0.31	-5.84	2.26	0.28
CFTR-C_GG	NP_006810.1	STIP1	9|6|4|4	23	5.75	4	4|5|6|6|7|2|6|6|6|3|5|4|9|12|13|11|9|11|11|12|8|6	0	0	0	0	0	-21.71	0.78	0.62
CFTR-C_GG	NP_006775.1	WDR3	12|13|12|12	49	12.25	4	16|12|8|10|30|3|13|9|5|4|18|19|16|13|13|13|12|12|19|14|2|3	0	0	0	0	0	-25.37	1.02	0.64
CFTR-C_GG	NP_001009999.1	KDM1A	5|7|4|7	23	5.75	4	17|19|20|14|14|6|8|9|10|12|8|14|13|13|6|6|6|11|24|34|12|16	0	0	0	0	0	-45.21	0.43	0.66
CFTR-C_GG	NP_008996.1	CDC37	11|12|11|9	43	10.75	4	13|14|15|16|12|8|12|16|12|16|7|10|24|23|9|9|11|11|19|14|7|4	0	0	0	0	0	-33.37	0.84	0.66
CFTR-C_GG	NP_008937.1	NUDT21	11|9|7|5	32	8	4	27|27|27|25|26|10|15|14|16|16|31|26|31|25|26|25|22|23|28|32|28|27	0	0	0	0	0	-88.06	0.33	0.66
CFTR-C_GG	NP_001202.4	BUB1B	5|8|2|3	18	4.5	4	22|23|22|22|8|4|15|11|13|6|11|10|21|22|14|16|13|10|37|36|9|14	0	0	0	0	0	-63.77	0.28	0.66
CFTR-C_GG	NP_001012321.1	RPSA	18|22|23|25	88	22	4	10|9|13|11|11|1|6|7|11|7|12|8|10|10|7|4|6|4|14|8|9|8	0.59	0.98	0.59	0.98	0.59	-5.19	2.6	0.11
CFTR-C_GG	NP_009106.1	ERLIN2	20|18|19|13	70	17.5	4	17|10|14|11|22|1|7|6|13|8|17|10|11|9|2|3|9|6|12|11|9|9	0	0	0	0	0	-16.74	1.77	0.6
CFTR-C_GG	NP_009123.1	SUPT16H	13|11|14|14	52	13	4	6|8|8|7|20|1|16|11|15|12|32|27|20|32|20|21|25|25|7|9|14|14	0	0	0	0	0	-41.13	0.82	0.66
CFTR-C_GG	NP_009202.1	STK38	5|3|3|4	15	3.75	4	22|21|24|22|12|0|5|8|11|4|15|17|21|23|11|14|14|12|22|16|29|29	0	0	0	0	0	-59.37	0.23	0.66
CFTR-C_GG	NP_009145.1	SEC63	6|7|5|7	25	6.25	4	1|0|0|0|8|0|0|1|2|3|6|2|1|1|5|4|3|4|6|3|10|8	0.06	0.1	0.06	0.1	0.06	-4.35	2.02	0.49
CFTR-C_GG	NP_009210.1	U2AF2	24|28|27|27	106	26.5	4	28|23|30|25|37|21|20|13|18|21|39|31|19|30|17|17|17|18|45|35|26|24	0	0	0	0	0	-54.56	1.05	0.65
CFTR-C_GG	NP_009057.1	VCP	8|15|14|6	43	10.75	4	109|102|127|120|20|15|122|108|114|98|9|10|22|23|130|140|136|141|27|28|10|12	0	0	0	0	0	-300.53	0.15	0.66
CFTR-C_GG	NP_001007215.1	CACYBP	3|2|1|3	9	2.25	4	7|5|7|7|21|1|12|12|10|6|23|20|34|32|11|12|10|10|8|8|16|21	0	0	0	0	0	-53.99	0.17	0.66
CFTR-C_GG	NP_001012474.1	SEC61G	6|8|4|6	24	6	4	0|0|1|0|10|6|6|7|2|10|3|4|0|0|3|3|5|5|7|8|0|0	0.02	0.06	0.02	0.06	0.02	-7.53	1.65	0.53
CFTR-C_GG	NP_001010872.1	FAM83B	3|2|0|0	5	1.25	4	0|0|0|0|0|0|0|1|0|0|0|0|0|0|0|0|0|0|1|0|0|0	0.49	0.99	0.49	0.99	0.49	-1.46	12.5	0.17
CFTR-C_GG	NP_113584.3	HUWE1	9|10|11|16	46	11.5	4	6|8|8|5|10|3|10|5|7|10|9|4|4|2|9|7|5|7|14|14|2|1	0.01	0.03	0.01	0.03	0.01	-11.86	1.69	0.55
CFTR-C_GG	NP_787116.2	LNPEP	6|6|6|3	21	5.25	4	2|3|3|3|3|0|0|0|0|0|0|0|0|0|0|1|1|1|4|4|0|0	0.72	0.85	0.72	0.85	0.72	-0.65	4.62	0.07
CFTR-C_GG	NP_005154.2	AKT1	2|2|5|2	11	2.75	4	1|0|0|0|0|0|0|0|0|0|1|0|0|0|0|0|0|0|0|0|0|0	0.97	1	0.97	1	0.97	3.08	27.5	0.01
CFTR-C_GG	NP_004437.2	EPRS	32|44|43|42	161	40.25	4	47|53|41|43|40|9|44|40|38|34|40|42|31|37|63|59|58|48|36|37|22|22	0	0	0	0	0	-96.37	1	0.66
CFTR-C_GG	NP_001013870.1	EXOC6	6|5|2|1	14	3.5	4	0|0|0|0|2|0|0|0|0|0|0|0|0|0|0|0|0|1|0|0|0|0	0.73	1	0.73	1	0.73	0.83	25.67	0.06
CFTR-C_GG	NP_078934.3	IPO4	3|10|6|7	26	6.5	4	1|0|1|1|7|6|3|4|4|3|5|6|2|4|4|4|6|9|4|3|2|1	0.12	0.44	0.12	0.44	0.12	-9.45	1.79	0.46
CFTR-C_GG	NP_001112.2	ADD3	17|22|14|13	66	16.5	4	28|28|29|27|17|1|13|11|14|11|11|12|22|25|13|12|11|15|21|20|19|22	0	0	0	0	0	-43.34	0.95	0.64
CFTR-C_GG	NP_004131.3	LLGL1	6|5|4|4	19	4.75	4	0|2|1|1|1|0|0|0|0|1|3|0|4|4|1|0|1|1|1|0|4|4	0.6	0.82	0.6	0.82	0.6	-0.17	3.6	0.1
CFTR-C_GG	NP_065068.1	VANGL2	2|1|0|0	3	0.75	4	0|1|1|2|0|0|0|0|0|0|0|0|0|1|0|0|0|0|0|1|0|0	0.19	0.77	0.19	0.77	0.19	-2.07	2.75	0.43
CFTR-C_GG	NP_001010924.1	FAM171A1	2|0|0|0	2	0.5	4	0|0|0|0|0|1|0|0|0|0|0|0|0|0|0|0|0|0|0|0|0|0	0.24	0.96	0.24	0.96	0.24	-1.46	5	0.34
CFTR-C_GG	NP_003123.2	SRM	12|13|12|11	48	12	4	8|4|3|6|6|0|4|0|5|9|1|3|0|0|4|3|3|2|7|8|5|5	0.58	0.77	0.58	0.77	0.58	-0.52	3.07	0.11
CFTR-C_GG	NP_001018077.1	SERBP1	18|22|17|23	80	20	4	28|29|32|33|60|35|30|44|35|38|59|51|71|82|47|47|43|55|44|49|75|65	0	0	0	0	0	-156.4	0.42	0.66
CFTR-C_GG	NP_982278.3	PPAPDC2	3|2|2|1	8	2	4	2|1|1|1|0|0|0|0|0|0|0|0|0|0|0|0|0|1|0|0|0|0	0.62	0.96	0.62	0.96	0.62	-0.56	7.33	0.1
CFTR-C_GG	NP_031401.1	TARDBP	16|17|15|17	65	16.25	4	7|10|9|9|23|10|9|11|16|15|18|14|14|18|11|12|13|9|15|8|8|9	0	0	0	0	0	-22.2	1.33	0.63
CFTR-C_GG	NP_004993.1	NDUFA9	18|28|25|18	89	22.25	4	13|13|13|10|14|7|4|13|13|10|9|7|5|6|7|9|10|13|7|10|7|6	0.48	1	0.48	1	0.48	-7.95	2.38	0.19
CFTR-C_GG	NP_000875.2	IMPDH2	14|7|5|4	30	7.5	4	6|7|4|4|3|0|5|5|5|4|1|4|1|0|2|2|6|5|6|6|1|2	0.25	0.99	0.25	0.99	0.25	-7.84	2.09	0.3
CFTR-C_GG	NP_061903.2	DHX29	10|7|14|3	34	8.5	4	28|28|23|24|32|7|13|11|11|15|17|21|15|22|26|27|21|23|28|29|18|19	0	0	0	0	0	-80.43	0.41	0.66
CFTR-C_GG	NP_005073.2	TRIM25	7|9|9|8	33	8.25	4	24|24|27|27|22|3|12|17|16|10|22|27|18|26|14|14|17|23|16|15|32|31	0	0	0	0	0	-65.34	0.42	0.66
CFTR-C_GG	NP_001349.2	DHX15	42|42|45|32	161	40.25	4	68|67|58|52|65|8|39|37|37|29|68|63|64|62|51|41|59|54|61|59|43|43	0	0	0	0	0	-138.4	0.79	0.66
CFTR-C_GG	NP_001560.2	IRAK1	9|7|10|11	37	9.25	4	12|12|12|11|28|11|22|20|22|22|16|19|28|29|17|17|18|19|27|26|18|22	0	0	0	0	0	-63.85	0.48	0.66
CFTR-C_GG	NP_036228.1	APPL1	3|5|0|2	10	2.5	4	1|1|0|1|0|0|0|0|0|0|0|0|0|0|2|1|0|1|0|0|0|0	0.67	1	0.67	1	0.67	-2.21	7.86	0.09
CFTR-C_GG	NP_036243.1	AHSA1	35|31|45|42	153	38.25	4	21|25|24|25|27|7|17|10|24|21|24|26|35|33|30|25|24|25|27|35|42|38	0	0	0	0	0	-46.44	1.49	0.64
CFTR-C_GG	NP_036434.1	LPHN2	7|7|4|3	21	5.25	4	3|6|3|5|2|0|0|0|0|0|0|0|0|0|0|1|0|0|0|0|0|0	0.76	0.9	0.76	0.9	0.76	0.21	5.78	0.04
CFTR-C_GG	NP_036357.1	NUBP2	9|8|9|9	35	8.75	4	5|9|7|6|9|6|5|3|3|5|7|8|4|5|2|2|3|6|7|8|2|0	0	0	0	0	0	-7.44	1.72	0.57
CFTR-C_GG	NP_036524.1	PEF1	3|3|3|4	13	3.25	4	1|1|1|1|5|4|2|0|1|0|5|5|0|1|3|4|4|4|2|1|0|0	0.04	0.08	0.04	0.08	0.04	-3.72	1.59	0.51
CFTR-C_GG	NP_036552.1	IFIT5	14|22|19|19	74	18.5	4	53|59|55|51|37|15|21|24|26|14|43|47|74|71|44|55|45|41|47|44|34|29	0	0	0	0	0	-140.45	0.44	0.66
CFTR-C_GG	NP_001002019.1	PUS1	3|9|9|7	28	7	4	3|4|5|5|6|2|7|6|6|3|7|3|6|7|5|6|4|4|10|7|2|1	0	0	0	0	0	-14.35	1.41	0.57
CFTR-C_GG	NP_037468.1	SEC61A1	5|6|8|9	28	7	4	3|6|5|4|12|6|8|8|5|4|5|5|5|6|6|6|6|6|7|5|2|3	0	0	0	0	0	-13.48	1.25	0.59
CFTR-C_GG	NP_037417.1	GNL2	8|10|10|4	32	8	4	15|15|12|13|22|3|12|11|12|10|19|22|32|26|19|15|15|15|27|21|20|15	0	0	0	0	0	-60.47	0.47	0.66
CFTR-C_GG	NP_055791.1	PDCD11	5|6|10|10	31	7.75	4	3|1|2|3|27|5|1|4|5|5|6|8|4|3|8|12|6|6|6|4|0|3	0	0	0	0	0	-12.64	1.4	0.57
CFTR-C_GG	NP_001389.2	ECH1	20|25|26|21	92	23	4	4|5|2|3|13|5|22|19|15|14|1|0|0|1|24|28|22|20|10|7|0|0	0.01	0.02	0.01	0.02	0.01	-8.52	2.35	0.55
CFTR-C_GG	NP_006176.2	NUMA1	13|17|6|7	43	10.75	4	86|94|78|79|43|7|15|13|15|16|27|31|21|32|15|18|21|31|71|64|31|29	0	0	0	0	0	-144.39	0.28	0.66
CFTR-C_GG	NP_038470.1	STOML2	17|15|16|20	68	17	4	11|9|7|12|17|9|7|13|6|9|4|8|1|1|10|9|9|9|3|2|0|1	0.05	0.18	0.05	0.18	0.05	-5.83	2.38	0.5
CFTR-C_GG	NP_060542.4	HEATR1	4|6|6|4	20	5	4	5|3|5|5|13|12|4|4|7|5|6|6|6|6|4|3|4|4|22|30|7|5	0	0	0	0	0	-21.76	0.66	0.66
CFTR-C_GG	NP_056100.2	WDR7	6|3|2|0	11	2.75	4	1|2|1|1|0|0|0|0|0|0|0|0|1|0|0|0|0|0|2|0|0|0	0.64	1	0.64	1	0.64	-2.4	7.56	0.1
CFTR-C_GG	NP_733468.2	CASC5	3|3|0|0	6	1.5	4	19|19|17|16|3|0|5|5|7|5|3|2|7|6|0|0|6|0|9|7|3|5	0	0	0	0	0	-27.92	0.23	0.66
CFTR-C_GG	NP_001027565.1	HNRNPH2	23|28|19|19	89	22.25	4	14|19|16|19|17|12|26|21|17|18|1|10|1|11|12|15|12|15|14|14|0|0	0	0	0	0	0	-19.11	1.72	0.6
CFTR-C_GG	NP_005906.2	MCM6	18|18|32|22	90	22.5	4	21|19|22|16|23|8|16|9|8|14|30|29|24|26|23|22|17|24|27|24|20|20	0	0	0	0	0	-45.53	1.12	0.64
CFTR-C_GG	NP_055140.1	CORO1C	26|25|24|23	98	24.5	4	36|53|62|67|41|19|27|33|26|27|39|40|67|69|37|40|45|34|43|48|61|39	0	0	0	0	0	-124.83	0.57	0.66
CFTR-C_GG	NP_055121.1	C22orf28	16|20|23|32	91	22.75	4	28|24|16|15|24|5|26|24|29|24|26|21|27|20|34|28|26|24|32|34|32|25	0	0	0	0	0	-66.24	0.92	0.65
CFTR-C_GG	NP_055051.1	GNPAT	3|3|2|1	9	2.25	4	3|3|3|4|3|5|4|3|4|2|1|2|3|2|1|2|0|1|5|5|0|0	0	0	0	0	0	-8.77	0.88	0.57
CFTR-C_GG	NP_055288.1	DIMT1	9|9|8|7	33	8.25	4	0|0|1|0|2|0|2|2|5|2|6|1|0|0|5|2|3|0|4|3|2|0	0.86	0.92	0.86	0.92	0.86	1.12	4.54	0.02
CFTR-C_GG	NP_055157.1	MTCH2	5|6|4|5	20	5	4	2|0|0|0|9|8|8|10|10|8|0|0|1|0|2|0|3|3|3|4|1|3	0.01	0.02	0.01	0.02	0.01	-6.61	1.47	0.55
CFTR-C_GG	NP_055317.1	PRPF19	27|20|19|16	82	20.5	4	43|44|40|33|58|17|27|33|28|21|37|23|25|32|41|49|44|49|51|46|11|12	0	0	0	0	0	-105.19	0.59	0.66
CFTR-C_GG	NP_055319.1	RABGEF1	4|3|1|1	9	2.25	4	1|2|1|1|0|0|0|0|0|1|0|0|1|1|0|0|0|0|0|2|0|0	0.45	0.95	0.45	0.95	0.45	-1.13	4.95	0.22
CFTR-C_GG	NP_055115.1	SEC11A	3|4|6|1	14	3.5	4	2|4|2|4|4|5|6|5|0|0|5|1|3|4|2|3|3|2|2|4|2|3	0.01	0.05	0.01	0.05	0.01	-10.49	1.17	0.54
CFTR-C_GG	NP_054781.1	NOB1	2|2|2|4	10	2.5	4	0|0|0|0|0|0|0|0|0|1|0|0|0|0|0|0|0|0|0|0|0|1	0.97	1	0.97	1	0.97	3.08	25	0.01
CFTR-C_GG	NP_055690.1	KIF14	2|5|0|0	7	1.75	4	3|3|1|2|1|0|1|2|3|0|2|2|3|3|3|0|0|0|5|3|1|3	0.1	0.4	0.1	0.4	0.1	-8.24	0.94	0.47
CFTR-C_GG	NP_055629.1	PSMD6	9|12|6|8	35	8.75	4	7|6|9|7|10|2|2|7|6|2|4|5|7|7|2|5|6|6|1|4|4|4	0.03	0.12	0.03	0.12	0.03	-10.47	1.7	0.51
CFTR-C_GG	NP_055555.1	EIF4A3	52|38|61|35	186	46.5	4	26|28|28|23|33|15|24|22|20|20|23|27|22|22|34|25|32|24|27|29|13|7	0	0	0	0	0	-34.9	1.95	0.57
CFTR-C_GG	NP_055814.1	RAB21	5|8|8|7	28	7	4	10|5|9|8|11|3|6|5|4|5|3|7|12|12|7|7|6|6|7|6|3|1	0	0	0	0	0	-16.71	1.08	0.61
CFTR-C_GG	NP_055521.1	SART3	5|4|3|3	15	3.75	4	32|40|29|27|25|0|22|21|22|14|28|29|32|26|27|25|29|23|34|40|14|9	0	0	0	0	0	-97.99	0.15	0.66
CFTR-C_GG	NP_055523.1	KNTC1	7|3|6|6	22	5.5	4	13|12|8|14|2|1|2|5|3|4|2|2|2|4|3|3|2|1|9|5|0|0	0	0	0	0	0	-11.77	1.25	0.57
CFTR-C_GG	NP_055623.1	FARP2	4|4|5|2	15	3.75	4	0|1|0|0|0|1|0|0|1|0|0|0|0|0|0|0|0|0|1|0|0|0	0.97	1	0.97	1	0.97	1.96	20.62	0.01
CFTR-C_GG	NP_055719.1	RAB11FIP2	13|17|9|13	52	13	4	0|0|0|0|0|0|0|0|0|0|0|0|5|7|0|0|0|0|0|7|0|0	0.97	0.99	0.97	0.99	0.97	2.79	15.05	0
CFTR-C_GG	NP_055723.1	DOLK	3|1|1|1	6	1.5	4	0|2|1|3|0|0|0|0|0|0|0|0|0|0|0|0|0|0|2|0|0|0	0.21	0.84	0.21	0.84	0.21	-0.44	4.12	0.42
CFTR-C_GG	NP_055569.1	PTDSS1	5|3|2|6	16	4	4	3|5|4|4|4|1|3|3|6|0|2|1|0|1|3|1|2|4|3|0|0|1	0.11	0.3	0.11	0.3	0.11	-6.27	1.73	0.47
CFTR-C_GG	NP_006819.2	ASCC3	10|8|7|6	31	7.75	4	18|19|22|21|14|5|29|21|21|27|13|15|21|16|20|20|25|22|40|38|19|18	0	0	0	0	0	-72.89	0.37	0.66
CFTR-C_GG	NP_056997.1	TXNDC12	8|10|13|9	40	10	4	0|0|0|0|7|0|2|1|1|0|6|2|0|0|0|0|0|0|0|0|0|0	0.96	0.98	0.96	0.98	0.96	2.58	11.58	0.01
CFTR-C_GG	NP_057226.1	HSD17B12	13|17|27|18	75	18.75	4	9|12|9|12|18|8|6|4|6|7|7|7|10|11|20|19|19|15|14|11|11|12	0	0.01	0	0.01	0	-21.54	1.67	0.57
CFTR-C_GG	NP_057731.1	C8orf55	7|7|2|6	22	5.5	4	0|0|1|2|1|0|1|2|3|1|1|0|0|0|4|3|2|4|4|5|0|1	0.62	0.87	0.62	0.87	0.62	-3.56	3.46	0.1
CFTR-C_GG	NP_057018.1	NOP58	23|20|18|14	75	18.75	4	20|21|26|22|34|18|17|12|17|18|23|22|17|14|28|24|32|30|30|40|14|10	0	0	0	0	0	-60.1	0.84	0.65
CFTR-C_GG	NP_057123.1	C14orf166	21|15|20|18	74	18.5	4	12|17|18|14|24|7|17|13|16|8|29|19|31|27|23|19|21|17|20|23|16|13	0	0	0	0	0	-43.93	1.01	0.65
CFTR-C_GG	NP_057291.1	CPSF3	17|19|18|16	70	17.5	4	29|28|27|26|21|2|15|17|22|15|23|20|35|33|16|16|13|10|16|28|24|23	0	0	0	0	0	-51.38	0.84	0.66
CFTR-C_GG	NP_057390.1	DNAJB11	4|3|4|3	14	3.5	4	2|5|7|4|2|0|0|0|0|0|0|0|1|1|0|1|0|1|3|5|0|1	0.26	0.36	0.26	0.36	0.26	-1.61	2.33	0.29
CFTR-C_GG	NP_057231.1	PPME1	9|8|5|7	29	7.25	4	9|8|13|15|8|3|3|2|2|3|17|9|19|14|6|3|4|7|12|11|7|7	0	0	0	0	0	-22.96	0.88	0.62
CFTR-C_GG	NP_055205.2	SND1	39|34|39|46	158	39.5	4	70|67|69|70|85|51|71|59|62|59|94|84|108|88|82|84|88|80|109|110|61|58	0	0	0	0	0	-239.44	0.51	0.66
CFTR-C_GG	NP_003964.3	RPL14	9|11|10|15	45	11.25	4	9|11|11|6|11|0|12|9|8|9|15|10|17|14|11|12|12|9|9|7|13|14	0	0	0	0	0	-24.7	1.08	0.62
CFTR-C_GG	NP_055672.3	RABGAP1L	14|19|11|14	58	14.5	4	10|3|8|6|1|0|4|0|1|2|1|2|5|6|2|1|0|2|10|8|0|1	0.82	0.97	0.82	0.97	0.82	0.36	4.37	0.03
CFTR-C_GG	NP_009166.2	XPOT	23|20|34|29	106	26.5	4	11|16|14|16|32|17|20|20|26|30|28|34|23|23|26|30|32|31|40|34|6|9	0	0	0	0	0	-54.66	1.13	0.65
CFTR-C_GG	NP_001028755.2	ACOT9	12|10|12|9	43	10.75	4	14|15|14|17|14|9|7|4|7|8|6|2|3|2|8|5|9|7|13|12|2|1	0	0	0	0	0	-16.2	1.32	0.61
CFTR-C_GG	NP_004277.2	GTPBP1	13|5|7|6	31	7.75	4	5|5|5|7|10|3|2|7|7|2|13|14|9|9|3|5|8|9|13|11|7|10	0	0	0	0	0	-20.15	1.04	0.6
CFTR-C_GG	NP_004593.2	STAU1	6|8|6|6	26	6.5	4	11|10|6|12|9|5|6|8|4|7|13|13|9|9|11|7|10|10|7|5|3|5	0	0	0	0	0	-21.39	0.79	0.66
CFTR-C_GG	NP_065816.2	UBR4	6|6|4|4	20	5	4	5|3|3|3|10|10|3|1|2|4|2|0|1|0|1|3|2|1|3|4|0|0	0.05	0.09	0.05	0.09	0.05	-4.59	1.8	0.5
CFTR-C_GG	NP_003898.2	EIF2B5	2|2|1|3	8	2	4	1|1|0|0|0|0|0|0|0|0|0|1|0|0|1|0|0|1|1|1|0|0	0.58	0.92	0.58	0.92	0.58	-0.63	6.29	0.11
CFTR-C_GG	NP_112601.3	CPVL	4|2|6|9	21	5.25	4	17|22|24|20|24|5|17|15|13|16|10|9|10|14|21|27|17|22|23|26|12|16	0	0	0	0	0	-68.31	0.3	0.66
CFTR-C_GG	NP_037374.1	C16orf80	5|3|5|4	17	4.25	4	12|14|12|9|7|1|7|4|4|2|8|10|13|7|8|6|4|5|11|9|3|3	0	0	0	0	0	-23.02	0.59	0.66
CFTR-C_GG	NP_037397.2	C11orf2	18|23|19|12	72	18	4	2|3|2|3|1|0|1|0|1|0|1|2|1|0|0|0|0|0|0|0|0|0	1	1	1	1	1	10.67	23.29	0
CFTR-C_GG	NP_659400.2	FAM91A1	12|8|8|5	33	8.25	4	16|16|12|14|6|3|6|6|5|7|11|6|17|14|10|9|6|4|12|9|8|6	0	0	0	0	0	-26.89	0.89	0.62
CFTR-C_GG	NP_056988.3	EIF5B	6|4|6|5	21	5.25	4	22|22|17|18|18|4|15|9|12|17|11|10|10|11|9|14|18|17|14|18|19|15	0	0	0	0	0	-50.96	0.36	0.66
CFTR-C_GG	NP_001034230.1	TRIOBP	2|4|0|0	6	1.5	4	1|1|1|1|0|0|0|0|0|0|0|0|0|0|0|0|0|1|0|1|0|0	0.44	0.99	0.44	0.99	0.44	-2.08	5.5	0.23
CFTR-C_GG	NP_005379.3	PDCL	4|3|2|1	10	2.5	4	5|6|7|12|5|2|5|2|6|7|17|15|16|13|6|9|7|5|8|9|9|16	0	0	0	0	0	-33.42	0.29	0.66
CFTR-C_GG	NP_001026873.2	C3orf75	9|4|7|6	26	6.5	4	33|33|28|32|9|2|11|6|11|11|7|8|18|20|17|18|18|18|22|23|18|20	0	0	0	0	0	-62.48	0.37	0.66
CFTR-C_GG	NP_060686.1	PANK4	2|1|1|1	5	1.25	4	1|1|3|2|0|0|0|0|0|0|0|2|2|3|2|0|0|0|4|5|0|0	0.03	0.14	0.03	0.14	0.03	-3.36	1.1	0.51
CFTR-C_GG	NP_060708.1	AGK	8|8|17|11	44	11	4	9|8|9|10|8|2|9|7|8|8|4|5|1|1|1|1|4|6|9|6|3|5	0.18	0.7	0.18	0.7	0.18	-9.21	1.95	0.44
CFTR-C_GG	NP_060315.1	COMMD8	3|2|2|2	9	2.25	4	5|7|6|6|11|3|6|3|5|6|17|18|20|22|3|5|1|2|1|2|13|17	0	0	0	0	0	-28.6	0.28	0.66
CFTR-C_GG	NP_060366.1	C20orf11	6|4|2|1	13	3.25	4	2|4|5|2|5|2|2|3|1|3|0|1|1|0|0|0|2|3|2|1|0|0	0.22	0.68	0.22	0.68	0.22	-5.85	1.83	0.41
CFTR-C_GG	NP_060386.1	PIH1D1	5|4|2|2	13	3.25	4	19|23|23|25|9|2|8|10|13|11|9|13|23|31|12|14|10|10|17|13|9|14	0	0	0	0	0	-55.85	0.22	0.66
CFTR-C_GG	NP_061156.1	CMAS	2|2|2|4	10	2.5	4	5|4|3|1|10|0|5|2|7|1|11|8|4|5|1|3|6|3|10|7|2|3	0	0	0	0	0	-14.59	0.54	0.66
CFTR-C_GG	NP_000099.2	DLD	4|1|7|4	16	4	4	21|20|21|22|14|12|11|6|15|8|7|9|8|11|15|19|21|25|6|4|4|6	0	0	0	0	0	-52.67	0.31	0.66
CFTR-C_GG	NP_061913.3	ELP4	7|8|7|4	26	6.5	4	32|39|32|24|21|16|15|17|4|11|16|13|35|38|19|16|16|23|36|31|10|14	0	0	0	0	0	-80.9	0.3	0.66
CFTR-C_GG	NP_004990.3	MYO6	9|7|5|5	26	6.5	4	54|55|59|55|10|2|9|9|9|9|1|1|15|10|14|13|15|13|23|20|5|4	0	0	0	0	0	-63.29	0.35	0.66
CFTR-C_GG	NP_061161.2	FAM114A2	2|2|0|1	5	1.25	4	7|8|10|6|6|2|3|3|6|3|3|6|8|6|3|3|3|6|4|3|3|5	0	0	0	0	0	-21.2	0.26	0.66
CFTR-C_GG	NP_060244.2	CDKAL1	8|10|8|6	32	8	4	8|7|6|5|6|1|2|0|1|2|4|3|9|6|0|0|0|0|8|6|5|6	0.06	0.18	0.06	0.18	0.06	-5.73	2.07	0.49
CFTR-C_GG	NP_004466.2	FLOT2	20|21|17|18	76	19	4	6|8|8|7|5|0|2|1|1|3|4|4|8|5|1|1|0|1|6|7|3|4	0.99	1	0.99	1	0.99	3.98	4.92	0
CFTR-C_GG	NP_001035526.1	YARS2	6|4|8|9	27	6.75	4	3|1|4|0|13|8|4|2|5|4|2|7|5|3|7|3|3|3|6|5|2|1	0.01	0.04	0.01	0.04	0.01	-9.56	1.63	0.53
CFTR-C_GG	NP_038203.2	IARS	42|47|45|54	188	47	4	26|27|25|29|43|18|62|48|43|43|49|54|30|33|49|59|43|58|51|56|15|26	0	0	0	0	0	-81.51	1.17	0.66
CFTR-C_GG	NP_149124.3	CNP	6|2|5|5	18	4.5	4	2|4|5|3|4|0|4|5|2|0|1|1|2|0|1|3|2|4|2|4|3|0	0.12	0.3	0.12	0.3	0.12	-6.49	1.9	0.46
CFTR-C_GG	NP_061817.1	MIS18A	2|2|1|2	7	1.75	4	5|7|8|7|6|0|3|3|6|2|3|1|8|10|3|2|5|5|8|4|6|8	0	0	0	0	0	-18.67	0.35	0.66
CFTR-C_GG	NP_061910.1	EXOSC4	4|5|0|1	10	2.5	4	11|11|10|11|8|2|5|6|6|9|10|11|8|11|4|6|6|7|17|16|10|15	0	0	0	0	0	-39.75	0.27	0.66
CFTR-C_GG	NP_060191.3	CC2D1A	2|6|2|1	11	2.75	4	11|11|10|13|9|4|3|1|3|2|5|5|11|13|0|0|2|1|20|18|7|3	0	0	0	0	0	-26.29	0.4	0.66
CFTR-C_GG	NP_005325.2	HCFC1	49|57|40|38	184	46	4	145|152|127|114|60|21|66|52|56|60|75|70|68|62|62|80|70|77|152|144|60|60	0	0	0	0	0	-252.67	0.55	0.66
CFTR-C_GG	NP_006818.3	TMED10	2|2|5|7	16	4	4	0|2|2|2|5|1|1|1|1|0|2|3|3|2|1|3|2|4|0|0|0|0	0.39	0.93	0.39	0.93	0.39	-3.71	2.51	0.25
CFTR-C_GG	NP_064628.1	TOMM22	22|37|36|42	137	34.25	4	23|27|23|35|39|19|12|24|38|33|22|15|19|26|22|18|23|24|36|40|19|27	0	0	0	0	0	-59.3	1.34	0.65
CFTR-C_GG	NP_065108.1	C12orf5	5|7|5|4	21	5.25	4	3|3|3|0|2|2|5|3|5|5|5|3|3|4|1|1|2|3|0|3|1|0	0.15	0.49	0.15	0.49	0.15	-4.44	2.03	0.45
CFTR-C_GG	NP_065134.1	NUP107	15|15|15|7	52	13	4	29|25|28|29|12|6|8|10|6|4|4|3|3|9|14|14|14|20|20|22|1|4	0	0	0	0	0	-37.02	1	0.63
CFTR-C_GG	NP_037392.1	SAP30BP	6|4|2|4	16	4	4	25|27|31|36|19|0|8|12|8|8|27|29|49|46|19|16|16|16|35|30|33|31	0	0	0	0	0	-95.79	0.17	0.66
CFTR-C_GG	NP_057174.1	RBM7	9|5|2|2	18	4.5	4	7|9|9|7|5|1|3|5|3|2|0|1|4|4|4|4|6|6|3|1|1|0	0.02	0.09	0.02	0.09	0.02	-11.85	1.16	0.52
CFTR-C_GG	NP_003751.2	EIF4G3	6|9|2|7	24	6	4	26|24|25|27|13|9|31|25|26|16|20|12|22|24|27|27|27|22|31|27|21|18	0	0	0	0	0	-92.32	0.26	0.66
CFTR-C_GG	NP_006272.2	STK3	3|3|6|2	14	3.5	4	12|7|12|13|6|2|0|3|0|2|4|4|10|10|3|4|3|5|8|3|1|2	0	0	0	0	0	-16.71	0.68	0.61
CFTR-C_GG	NP_066298.1	HIST1H3F	9|0|5|1	15	3.75	4	6|7|2|2|6|6|2|3|10|7|12|14|0|2|0|2|1|2|8|8|6|5	0	0	0	0	0	-21.53	0.74	0.58
CFTR-C_GG	NP_002098.1	H3F3A	3|2|2|2	9	2.25	4	0|0|2|1|1|1|1|1|0|0|0|0|0|2|1|1|1|1|0|0|0|0	0.51	0.73	0.51	0.73	0.51	-0.25	3.81	0.13
CFTR-C_GG	NP_001116847.1	HIST2H3D	2|3|2|3	10	2.5	4	0|0|1|0|0|3|1|3|0|0|0|0|11|5|4|3|3|2|0|0|0|0	0.09	0.14	0.09	0.14	0.09	-3.19	1.53	0.48
CFTR-C_GG	NP_066361.1	RAP2A	3|0|0|0	3	0.75	4	0|5|6|0|0|1|0|0|0|0|0|0|0|1|0|0|0|0|0|0|0|0	0.19	0.74	0.19	0.74	0.19	-3.48	1.27	0.43
CFTR-C_GG	NP_067006.3	RAP2C	3|2|8|3	16	4	4	2|1|0|5|5|0|0|0|1|0|0|1|0|0|0|0|0|0|3|11|0|0	0.41	0.86	0.41	0.86	0.41	-1.9	3.03	0.24
CFTR-C_GG	NP_066406.1	HIST1H2BB	76|90|82|77	325	81.25	4	56|63|59|66|151|0|110|112|86|105|133|122|67|65|87|96|91|97|80|82|52|53	0	0	0	0	0	-183.51	0.98	0.66
CFTR-C_GG	NP_066407.1	HIST1H2BD	75|89|82|76	322	80.5	4	57|64|60|65|155|181|113|115|89|109|138|124|69|68|92|100|94|98|77|79|53|53	0	0	0	0	0	-221.65	0.86	0.66
CFTR-C_GG	NP_001655.1	RHOA	4|3|7|3	17	4.25	4	9|9|6|7|3|2|1|2|1|2|5|2|5|3|2|5|5|6|7|12|1|1	0	0	0	0	0	-11.86	0.97	0.58
CFTR-C_GG	NP_003482.1	NAA10	5|4|2|9	20	5	4	1|4|3|2|3|0|8|2|4|5|3|1|7|6|3|3|6|4|2|2|3|3	0.1	0.41	0.1	0.41	0.1	-10.27	1.47	0.47
CFTR-C_GG	NP_002511.1	NPM1	92|96|90|88	366	91.5	4	78|85|70|74|126|93|78|81|67|71|125|123|149|155|100|97|106|98|125|134|121|124	0	0	0	0	0	-238.85	0.88	0.66
CFTR-C_GG	NP_066565.1	NMT1	9|10|13|9	41	10.25	4	21|24|24|28|28|18|15|14|8|13|35|33|42|34|23|25|25|26|22|25|23|31	0	0	0	0	0	-79.31	0.42	0.66
CFTR-C_GG	NP_066953.1	PPIA	25|20|23|17	85	21.25	4	16|15|14|14|9|1|13|9|13|13|14|14|14|16|14|10|15|11|23|22|6|8	0	0	0	0	0	-21.86	1.65	0.61
CFTR-C_GG	NP_036265.3	COPG2	181|161|173|145	660	165	4	244|263|301|287|221|125|170|179|134|131|175|174|320|341|272|250|227|242|222|211|107|127	0	0	0	0	0	-557.81	0.77	0.66
CFTR-C_GG	NP_001035918.1	MST4	5|0|8|6	19	4.75	4	0|0|0|0|1|1|1|1|5|7|2|1|2|5|4|5|4|3|6|6|1|0	0.21	0.57	0.21	0.57	0.21	-10.7	1.9	0.42
CFTR-C_GG	NP_008878.3	SRP72	11|14|8|10	43	10.75	4	20|22|18|15|18|12|19|8|13|11|23|20|13|12|14|15|14|12|23|18|3|6	0	0	0	0	0	-43.48	0.72	0.66
CFTR-C_GG	NP_066952.1	PPA1	52|46|69|61	228	57	4	23|22|30|30|25|7|25|17|19|22|31|23|15|24|29|33|26|32|16|11|16|15	0.23	0.89	0.23	0.89	0.23	-17.98	2.55	0.41
CFTR-C_GG	NP_891553.2	KLC1	16|19|12|16	63	15.75	4	21|17|20|25|15|4|22|20|28|10|8|14|19|21|38|29|34|33|25|18|8|5	0	0	0	0	0	-53.96	0.8	0.66
CFTR-C_GG	NP_073733.1	KLC2	9|10|7|1	27	6.75	4	11|5|12|12|4|0|1|5|5|3|0|0|1|4|17|0|9|11|8|5|5|3	0	0	0	0	0	-20.33	1.23	0.58
CFTR-C_GG	NP_003277.1	TOP1	6|6|7|5	24	6	4	3|1|0|2|12|3|5|13|12|10|6|7|3|1|15|15|16|15|3|0|3|4	0	0	0	0	0	-17.17	0.89	0.62
CFTR-C_GG	NP_006314.2	SEC24B	27|28|27|19	101	25.25	4	8|6|5|8|8|4|4|3|3|4|2|0|3|2|2|4|2|1|12|10|8|5	0.99	1	0.99	1	0.99	3.61	5.34	0
CFTR-C_GG	NP_068817.1	SEC24A	6|8|5|7	26	6.5	4	5|7|6|7|6|4|8|7|6|7|5|3|6|4|8|4|3|8|8|7|0|3	0	0	0	0	0	-13.32	1.17	0.6
CFTR-C_GG	NP_003119.2	SPTBN1	6|10|2|1	19	4.75	4	17|19|13|14|4|2|2|0|3|1|3|0|0|3|0|0|0|3|12|7|0|2	0.01	0.02	0.01	0.02	0.01	-17.06	1	0.55
CFTR-C_GG	NP_001026855.2	TP53BP2	7|8|1|4	20	5	4	31|27|32|28|3|0|11|8|9|9|2|2|13|15|5|11|13|14|24|21|10|10	0	0	0	0	0	-54.9	0.37	0.66
CFTR-C_GG	NP_002618.1	PFKP	20|18|27|22	87	21.75	4	6|10|13|8|29|5|17|17|19|16|13|14|21|20|27|27|26|24|17|17|19|15	0	0	0	0	0	-35.4	1.26	0.64
CFTR-C_GG	NP_004228.1	TRIP13	18|18|21|23	80	20	4	7|7|10|11|11|5|7|8|6|5|12|9|11|9|12|13|12|12|9|7|12|11	0.03	0.13	0.03	0.13	0.03	-8.42	2.14	0.51
CFTR-C_GG	NP_008921.1	WASF2	4|2|2|1	9	2.25	4	11|11|10|14|6|7|6|4|3|0|4|7|7|11|4|4|4|5|13|17|2|2	0	0	0	0	0	-26.54	0.33	0.66
CFTR-C_GG	NP_065971.2	CHD8	3|4|1|5	13	3.25	4	21|23|19|16|7|0|12|12|13|8|5|7|7|8|13|11|9|7|14|21|11|18	0	0	0	0	0	-48.17	0.27	0.66
CFTR-C_GG	NP_001070667.1	SREK1	7|9|7|3	26	6.5	4	11|14|14|12|15|1|2|1|3|1|8|7|11|12|9|8|10|8|28|24|0|1	0	0	0	0	0	-30.04	0.71	0.66
CFTR-C_GG	NP_036442.3	KIF4A	3|4|0|0	7	1.75	4	21|20|18|15|5|0|0|5|4|2|9|5|8|10|6|2|5|2|30|37|17|18	0	0	0	0	0	-46.85	0.16	0.66
CFTR-C_GG	NP_057342.2	YTHDF2	4|7|6|8	25	6.25	4	5|10|6|4|8|1|6|6|6|8|12|12|8|7|10|8|9|9|7|5|9|11	0	0	0	0	0	-22.66	0.82	0.62
CFTR-C_GG	NP_112604.2	HNRNPC	25|26|25|20	96	24	4	14|10|15|11|32|0|25|21|23|18|36|47|21|26|22|25|23|27|26|19|25|23	0	0	0	0	0	-49.81	1.08	0.65
CFTR-C_GG	NP_536350.2	GNAS	6|7|10|8	31	7.75	4	6|7|6|7|7|0|2|3|5|4|5|5|5|3|3|5|6|7|2|5|10|6	0	0.01	0	0.01	0	-9.78	1.56	0.56
CFTR-C_GG	NP_006487.1	GNAI3	1|4|1|0	6	1.5	4	0|0|0|0|2|0|0|1|0|0|0|0|0|0|0|0|0|0|2|1|0|0	0.24	0.97	0.24	0.97	0.24	-2.1	5.5	0.34
CFTR-C_GG	NP_001646.2	ARCN1	17|21|19|19	76	19	4	16|18|20|18|21|7|13|13|14|12|19|23|27|27|9|11|12|14|18|12|22|19	0	0	0	0	0	-34.65	1.15	0.64
CFTR-C_GG	NP_000523.2	PCCB	559|650|879|825	2913	728.25	4	330|338|299|313|333|185|695|684|510|480|88|98|128|118|838|852|735|816|266|256|92|83	0	0	0	0	0	-586.79	1.88	0.66
CFTR-C_GG	NP_004915.2	ACTN4	6|5|6|4	21	5.25	4	48|42|39|43|19|7|23|17|24|21|21|17|45|40|30|25|31|27|52|39|14|14	0	0	0	0	0	-112.22	0.18	0.66
CFTR-C_GG	NP_001123476.1	ACTN1	1|0|0|0	1	0.25	4	0|0|0|0|1|0|0|0|1|1|0|1|0|0|0|0|0|0|0|1|1|0	0	0	0	0	0	-2.08	0.92	0.66
CFTR-C_GG	NP_068831.1	JUP	40|40|16|19	115	28.75	4	18|16|15|18|18|5|5|5|10|2|3|3|7|7|5|7|6|8|24|16|12|2	0.49	0.97	0.49	0.97	0.49	-12.21	2.98	0.19
CFTR-C_GG	NP_659410.3	DENND5B	3|8|2|5	18	4.5	4	2|1|2|2|0|0|0|0|0|0|0|0|1|0|1|0|1|0|2|2|0|0	0.77	1	0.77	1	0.77	-0.43	7.07	0.04
CFTR-C_GG	NP_056480.1	AAAS	6|5|5|8	24	6	4	1|2|3|2|2|0|3|2|5|2|2|4|1|2|0|2|2|2|1|1|1|2	0.56	0.95	0.56	0.95	0.56	-0.72	3.14	0.12
CFTR-C_GG	NP_073716.1	SNRPN	12|12|11|11	46	11.5	4	14|14|10|12|19|4|16|18|18|16|15|12|8|14|16|16|15|14|10|13|11|10	0	0	0	0	0	-32.45	0.86	0.66
CFTR-C_GG	NP_078986.1	ISOC2	16|17|13|14	60	15	4	4|4|3|4|5|3|7|9|4|5|4|2|0|0|12|9|9|9|4|2|0|0	0.64	0.88	0.64	0.88	0.64	-0.62	3.33	0.1
CFTR-C_GG	NP_001076045.1	RBFOX2	4|5|4|5	18	4.5	4	0|0|0|0|1|0|1|1|2|1|3|2|2|3|0|0|2|3|7|3|1|1	0.45	0.57	0.45	0.57	0.45	-0.69	3	0.22
CFTR-C_GG	NP_002261.3	TNPO1	7|7|6|8	28	7	4	0|0|3|2|6|1|0|6|2|6|3|2|1|0|8|4|7|6|8|11|2|0	0.04	0.08	0.04	0.08	0.04	-4.61	1.97	0.51
CFTR-C_GG	NP_001129667.1	TNPO2	1|0|1|1	3	0.75	4	3|6|4|4|5|0|5|0|0|0|0|2|0|0|1|1|0|6|0|0|0|0	0	0	0	0	0	-7.24	0.45	0.66
CFTR-C_GG	NP_001084.3	ACACB	330|323|428|401	1482	370.5	4	54|51|37|50|166|64|266|252|233|220|1|3|12|8|327|337|326|323|49|45|0|4	0	0	0	0	0	-79.38	2.88	0.64
CFTR-C_GG	NP_942133.1	ACACA	81|65|79|30	255	63.75	4	518|568|489|451|546|223|1381|1317|49|1074|162|127|197|183|1232|1195|1182|1162|435|420|168|136	0	0	0	0	0	#NAME?	0.11	0.66
CFTR-C_GG	NP_004676.3	MTMR6	4|2|2|3	11	2.75	4	17|16|15|18|21|5|4|2|3|3|16|18|22|19|9|6|9|5|14|15|14|21	0	0	0	0	0	-46.79	0.22	0.66
CFTR-C_GG	NP_077740.1	DSC2	5|4|4|2	15	3.75	4	0|0|0|0|0|0|0|0|0|0|0|0|0|0|0|0|0|0|0|0|0|0	0.99	1	0.99	1	0.99	3.08	37.5	0
CFTR-C_GG	NP_112182.1	ANP32E	4|2|6|5	17	4.25	4	7|9|10|13|17|8|8|5|2|1|26|21|50|46|8|8|11|12|23|22|19|19	0	0	0	0	0	-60.64	0.27	0.66
CFTR-C_GG	NP_112243.1	RAB1B	25|15|13|20	73	18.25	4	10|13|21|12|18|22|15|13|12|22|23|11|9|6|17|22|18|21|18|14|6|0	0	0	0	0	0	-33.6	1.24	0.63
CFTR-C_GG	NP_057406.2	RAB14	22|16|13|18	69	17.25	4	11|12|12|13|13|3|9|7|15|12|3|4|2|3|7|9|7|12|4|9|6|9	0.04	0.16	0.04	0.16	0.04	-11.52	2.09	0.51
CFTR-C_GG	NP_002860.2	RAB6A	12|6|8|11	37	9.25	4	8|6|7|8|6|0|5|4|3|2|8|8|11|11|8|8|7|0|8|6|5|4	0	0	0	0	0	-13.53	1.53	0.57
CFTR-C_GG	NP_001182257.1	RAB9A	7|10|8|5	30	7.5	4	6|5|4|6|6|2|2|3|3|5|1|2|4|4|4|4|4|4|5|4|4|2	0.11	0.37	0.11	0.37	0.11	-7.23	1.96	0.47
CFTR-C_GG	NP_114140.4	RAB34	4|6|2|6	18	4.5	4	2|1|1|1|2|3|2|1|1|1|2|4|0|0|1|0|1|2|3|3|0|3	0.5	0.83	0.5	0.83	0.5	-3.55	2.91	0.13
CFTR-C_GG	NP_002861.1	RAB13	4|6|5|3	18	4.5	4	6|4|5|4|4|0|2|1|3|5|1|4|3|3|3|2|4|4|4|7|4|7	0	0.01	0	0.01	0	-9.5	1.24	0.57
CFTR-C_GG	NP_005361.2	RAB8A	2|2|4|2	10	2.5	4	6|4|4|5|2|0|1|0|0|2|1|1|0|1|2|3|2|2|1|0|4|3	0.02	0.09	0.02	0.09	0.02	-5.06	1.25	0.52
CFTR-C_GG	NP_001020471.2	RAB12	2|1|1|4	8	2	4	5|2|3|4|1|0|0|1|0|2|0|0|1|0|0|0|0|0|0|0|0|0	0.25	0.7	0.25	0.7	0.25	-2.22	2.32	0.3
CFTR-C_GG	NP_057215.3	RAB10	4|5|3|1	13	3.25	4	2|2|3|3|1|2|2|0|4|3|4|1|2|1|3|3|2|2|2|2|1|0	0.08	0.24	0.08	0.24	0.08	-6.77	1.59	0.48
CFTR-C_GG	NP_006852.1	RAB35	1|2|0|1	4	1	4	2|3|2|1|1|0|1|0|0|0|0|1|0|0|0|0|0|0|1|0|0|0	0.12	0.48	0.12	0.48	0.12	-3.08	1.83	0.46
CFTR-C_GG	NP_002858.2	RAB3B	1|2|3|4	10	2.5	4	2|3|6|4|2|0|0|0|0|0|1|0|0|0|1|3|3|1|0|0|0|1	0.23	0.52	0.23	0.52	0.23	-3.66	2.04	0.4
CFTR-C_GG	NP_004152.1	RAB1A	4|6|7|5	22	5.5	4	9|6|3|3|5|3|3|3|4|2|4|4|3|6|0|0|0|0|2|5|2|14	0.01	0.02	0.01	0.02	0.01	-7.76	1.49	0.55
CFTR-C_GG	NP_059986.1	RAB39A	1|0|1|1	3	0.75	4	0|0|0|0|0|0|0|0|0|0|0|0|0|0|0|0|0|0|0|0|0|0	0	0	0	0	0	-1.46	7.5	0.66
CFTR-C_GG	NP_008835.5	PRKDC	172|181|228|222	803	200.75	4	89|86|98|90|195|70|155|146|137|115|180|202|122|135|231|197|186|178|214|209|81|92	0	0	0	0	0	-266.07	1.38	0.66
CFTR-C_GG	NP_112420.1	HNRNPA1	43|38|32|42	155	38.75	4	29|34|31|34|50|11|31|29|26|31|54|50|58|65|56|52|52|53|41|33|48|41	0	0	0	0	0	-100.54	0.94	0.66
CFTR-C_GG	NP_005959.2	HNRNPM	86|88|92|85	351	87.75	4	60|41|54|55|85|34|60|63|62|64|75|81|51|56|86|80|74|89|99|85|38|37	0	0	0	0	0	-108.03	1.35	0.66
CFTR-C_GG	NP_004492.2	HNRNPU	79|76|69|62	286	71.5	4	85|73|86|78|106|47|78|77|72|58|118|105|123|111|99|91|88|83|93|97|91|94	0	0	0	0	0	-227.5	0.81	0.66
CFTR-C_GG	NP_114366.1	PCBP2	48|47|70|48	213	53.25	4	49|42|65|53|6|25|34|34|28|31|20|23|12|15|47|45|42|28|21|17|31|36	0	0	0	0	0	-47.11	1.66	0.64
CFTR-C_GG	NP_006187.2	PCBP1	26|38|39|25	128	32	4	20|19|18|25|39|14|14|19|15|11|33|29|57|50|34|38|37|39|16|11|35|41	0	0	0	0	0	-62.43	1.15	0.65
CFTR-C_GG	NP_004730.2	MTA2	9|10|5|2	26	6.5	4	20|14|18|15|14|0|8|9|9|7|11|13|12|13|8|11|14|10|19|18|18|15	0	0	0	0	0	-47.92	0.52	0.66
CFTR-C_GG	NP_004680.2	MTA1	11|16|10|11	48	12	4	40|43|30|26|34|20|23|24|14|17|41|34|42|47|24|21|21|29|48|46|15|17	0	0	0	0	0	-99.01	0.4	0.66
CFTR-C_GG	NP_006304.1	USP15	20|17|15|9	61	15.25	4	46|41|47|39|44|16|43|46|47|49|55|47|99|102|49|50|58|46|50|44|34|41	0	0	0	0	0	-185.83	0.31	0.66
CFTR-C_GG	NP_114368.1	PTBP1	91|128|112|110	441	110.25	4	59|61|71|70|151|118|99|95|108|82|141|145|75|88|104|102|116|106|77|73|50|55	0	0	0	0	0	-195.8	1.19	0.66
CFTR-C_GG	NP_067013.1	PTBP2	1|0|0|0	1	0.25	4	0|0|0|0|1|0|1|2|1|3|2|4|1|0|0|0|0|0|0|2|0|0	0	0	0	0	0	-3.99	0.32	0.66
CFTR-C_GG	NP_115914.1	TUBB6	19|11|22|22	74	18.5	4	15|13|22|17|28|12|10|10|11|15|14|10|9|13|15|21|13|19|11|10|8|11	0	0	0	0	0	-34.3	1.33	0.63
CFTR-C_GG	NP_001060.1	TUBB2A	19|1|1|1	22	5.5	4	0|0|0|0|0|0|0|0|0|0|0|0|0|0|2|2|0|1|0|0|0|0	0.25	1	0.25	1	0.25	-0.07	24.2	0.3
CFTR-C_GG	NP_821133.1	TUBB	74|90|105|82	351	87.75	4	82|73|93|90|71|27|58|57|56|58|71|106|65|79|74|70|61|70|63|75|41|52	0	0	0	0	0	-132.24	1.29	0.66
CFTR-C_GG	NP_006079.1	TUBB4B	50|17|8|15	90	22.5	4	1|15|4|23|16|16|18|15|3|9|34|18|0|0|14|17|16|15|31|35|22|15	0.05	0.19	0.05	0.19	0.05	-44.28	1.47	0.5
CFTR-C_GG	NP_006078.2	TUBB4A	8|8|23|22	61	15.25	4	25|23|33|13|17|0|13|5|27|12|3|10|62|39|12|15|16|15|0|0|0|7	0	0	0	0	0	-45.74	0.97	0.63
CFTR-C_GG	NP_001034679.2	USP9X	5|7|7|8	27	6.75	4	3|3|3|4|11|6|6|5|5|5|2|7|8|6|6|6|5|5|10|14|7|6	0	0	0	0	0	-15.05	1.12	0.61
CFTR-C_GG	NP_001011553.2	2022-09-07	8|6|8|6	28	7	4	25|27|25|24|14|3|11|14|20|12|14|10|22|26|13|14|12|13|9|21|7|9	0	0	0	0	0	-50.45	0.45	0.66
CFTR-C_GG	NP_055944.2	2022-09-06	8|10|9|0	27	6.75	4	11|10|10|10|5|0|11|9|7|9|1|6|9|8|2|3|0|2|7|3|11|11	0	0	0	0	0	-28.53	1.02	0.6
CFTR-C_GG	NP_060713.1	2022-09-11	6|10|9|8	33	8.25	4	16|14|14|14|5|0|12|9|10|10|8|8|14|13|18|13|10|11|11|8|12|11	0	0	0	0	0	-31.88	0.75	0.66
CFTR-C_GG	NP_001896.2	CTPS	45|48|55|43	191	47.75	4	55|59|69|75|69|24|40|42|43|34|75|86|118|116|69|64|63|66|83|64|53|65	0	0	0	0	0	-170.95	0.73	0.66
CFTR-C_GG	NP_004078.2	DLG1	12|14|10|13	49	12.25	4	29|29|37|35|8|4|13|7|6|10|11|4|19|21|14|18|14|18|21|24|7|5	0	0	0	0	0	-43.45	0.76	0.66
CFTR-C_GG	NP_001658.2	ARL2	12|11|10|18	51	12.75	4	2|2|2|1|3|1|4|4|5|5|14|11|15|17|2|4|3|4|5|5|8|7	0.13	0.49	0.13	0.49	0.13	-6.53	2.26	0.46
CFTR-C_GG	NP_001020.2	RPS26	9|12|12|16	49	12.25	4	12|11|9|12|13|8|12|10|13|10|9|9|11|11|12|15|13|8|16|12|5|7	0	0	0	0	0	-26.17	1.13	0.62
CFTR-C_GG	NP_006258.3	RANBP2	71|74|46|57	248	62	4	157|128|140|130|82|23|92|106|108|92|88|80|126|131|139|122|123|168|133|133|139|138	0	0	0	0	0	-372.89	0.53	0.66
CFTR-C_GG	NP_001093131.1	EIF3CL	5|7|4|6	22	5.5	4	15|18|12|14|12|3|7|7|8|11|12|0|20|24|19|19|17|16|0|13|20|18	0	0	0	0	0	-43.94	0.42	0.66
CFTR-C_GG	NP_001310.3	CSNK1G2	2|3|0|0	5	1.25	4	0|0|0|0|0|0|0|0|0|0|0|1|0|0|0|0|0|0|0|0|0|0	0.49	0.99	0.49	0.99	0.49	-1.46	12.5	0.17
CFTR-C_GG	NP_001017963.2	HSP90AA1	73|70|85|81	309	77.25	4	45|39|40|42|83|7|70|63|57|66|70|74|38|34|67|62|72|62|52|47|35|31	0	0	0	0	0	-85.86	1.47	0.66
CFTR-C_GG	NP_002939.2	RPL15	36|38|39|32	145	36.25	4	14|20|19|18|27|13|27|22|24|21|25|24|14|15|41|39|36|33|13|16|19|14	0	0	0	0	0	-34.33	1.61	0.64
CFTR-C_GG	NP_150254.1	RPL13	9|12|12|14	47	11.75	4	8|5|7|7|8|5|11|13|11|10|9|8|7|6|16|21|15|14|8|11|10|8	0	0	0	0	0	-22.8	1.19	0.62
CFTR-C_GG	NP_006353.2	NXF1	11|10|7|12	40	10	4	15|14|16|12|10|5|4|8|5|4|9|4|10|11|11|6|11|7|12|15|5|8	0	0	0	0	0	-23.22	1.09	0.62
CFTR-C_GG	NP_001143.2	SLC25A5	45|52|50|48	195	48.75	4	44|45|49|45|34|3|37|27|36|34|26|25|34|36|50|43|41|44|44|46|53|57	0	0	0	0	0	-72.15	1.26	0.66
CFTR-C_GG	NP_001142.2	SLC25A4	10|6|5|7	28	7	4	8|11|10|6|4|2|3|2|5|3|2|6|0|0|4|3|4|3|5|6|4|1	0.03	0.1	0.03	0.1	0.03	-8.26	1.67	0.52
CFTR-C_GG	NP_001627.2	SLC25A6	14|19|22|23	78	19.5	4	12|10|15|15|16|0|12|15|17|15|12|14|20|22|15|17|13|14|20|22|16|21	0	0	0	0	0	-33.96	1.29	0.63
CFTR-C_GG	NP_000916.2	PDHB	13|8|16|14	51	12.75	4	7|6|8|7|12|2|6|7|8|6|8|10|7|2|7|6|8|7|7|4|5|5	0.04	0.13	0.04	0.13	0.04	-12.65	1.93	0.51
CFTR-C_GG	NP_000996.2	RPS3	78|68|76|74	296	74	4	73|68|60|80|83|11|77|64|70|54|55|62|72|70|98|88|88|84|55|51|78|78	0	0	0	0	0	-145.06	1.07	0.66
CFTR-C_GG	NP_055548.3	ZFYVE16	66|74|71|55	266	66.5	4	55|44|46|45|11|10|23|19|14|18|10|7|12|12|17|18|17|23|27|22|4|9	0.1	0.28	0.1	0.28	0.1	-10.22	3.16	0.47
CFTR-C_GG	NP_079055.3	PIP4K2C	2|0|1|0	3	0.75	4	7|8|7|15|7|6|1|2|3|1|12|7|26|25|5|8|8|5|10|12|6|6	0	0	0	0	0	-36.61	0.09	0.66
CFTR-C_GG	NP_658988.2	SMCR8	1|1|0|1	3	0.75	4	9|6|7|4|2|0|0|1|0|2|2|2|10|11|0|0|0|0|5|1|5|8	0	0	0	0	0	-14.32	0.22	0.66
CFTR-C_GG	NP_001099000.1	CAP1	4|6|3|4	17	4.25	4	22|21|18|19|25|17|22|20|22|21|9|6|11|11|11|9|12|15|17|17|6|11	0	0	0	0	0	-57.75	0.27	0.66
CFTR-C_GG	NP_291024.1	MYL12B	11|6|12|13	42	10.5	4	11|9|10|7|19|6|7|8|13|8|17|16|14|14|9|9|10|9|9|7|8|11	0	0	0	0	0	-30.16	1	0.63
CFTR-C_GG	NP_006301.3	NPEPPS	21|23|43|34	121	30.25	4	13|10|13|15|28|5|9|9|12|15|13|14|10|11|12|15|11|10|20|16|16|16	0.26	1	0.26	1	0.26	-17.97	2.27	0.29
CFTR-C_GG	NP_277031.1	HK1	8|11|14|12	45	11.25	4	6|6|9|7|13|6|4|6|9|11|7|8|5|10|12|7|8|9|11|10|9|5	0	0	0	0	0	-17.93	1.39	0.6
CFTR-C_GG	NP_001104547.1	EZR	3|4|2|3	12	3	4	25|20|23|22|8|5|3|8|7|8|14|13|20|18|13|13|8|9|21|19|13|22	0	0	0	0	0	-54.69	0.21	0.66
CFTR-C_GG	NP_001247421.1	RDX	3|2|1|0	6	1.5	4	57|62|72|64|29|13|12|10|7|6|8|11|27|38|4|8|3|5|0|43|9|0	0	0	0	0	0	-96.86	0.07	0.66
CFTR-C_GG	NP_005689.2	SCAMP3	5|7|5|8	25	6.25	4	7|4|6|8|3|0|3|1|2|3|0|0|3|3|0|3|3|3|2|2|4|4	0.15	0.38	0.15	0.38	0.15	-4	2.15	0.45
CFTR-C_GG	NP_001106965.1	2022-09-09	15|16|15|16	62	15.5	4	25|27|30|27|23|17|21|21|22|21|22|16|21|23|24|31|20|20|35|39|7|11	0	0	0	0	0	-60.81	0.68	0.66
CFTR-C_GG	NP_005337.2	HSPA1B	278|286|310|276	1150	287.5	4	331|307|264|261|178|72|209|213|203|225|194|213|296|278|552|577|374|356|368|348|164|162	0	0	0	0	0	-583.25	1.03	0.66
CFTR-C_GG	NP_002289.2	LCP1	10|9|1|2	22	5.5	4	31|21|31|28|39|12|15|14|22|19|69|61|94|99|18|9|18|14|26|34|0|0	0	0	0	0	0	-129.95	0.18	0.66
CFTR-C_GG	NP_597680.2	ASNS	15|12|9|14	50	12.5	4	11|14|10|11|26|10|7|9|12|13|58|53|74|76|16|17|15|19|24|19|36|27	0	0	0	0	0	-82.1	0.49	0.66
CFTR-C_GG	NP_473357.1	SRSF10	4|3|3|3	13	3.25	4	5|4|3|3|4|0|0|0|2|0|3|3|0|2|0|1|0|0|6|3|0|0	0.1	0.19	0.1	0.19	0.1	-2.66	1.83	0.47
CFTR-C_GG	NP_006274.2	TACC1	5|5|0|4	14	3.5	4	22|24|20|20|14|0|7|7|8|10|2|3|7|9|6|3|1|4|14|21|10|11	0	0	0	0	0	-43.81	0.35	0.66
CFTR-C_GG	NP_005717.3	TSFM	9|4|10|9	32	8	4	5|4|4|6|10|0|6|0|7|6|2|3|0|1|9|4|3|9|4|3|0|0	0.08	0.17	0.08	0.17	0.08	-8.63	2.05	0.48
CFTR-C_GG	NP_510868.1	BCCIP	7|6|13|13	39	9.75	4	4|4|3|6|4|0|0|1|4|4|4|2|0|0|2|2|5|5|3|6|7|5	0.52	0.98	0.52	0.98	0.52	-3.79	3.02	0.13
CFTR-C_GG	NP_066299.2	MYL6	3|3|5|6	17	4.25	4	1|2|6|4|7|4|9|6|2|3|2|2|3|0|3|6|3|4|0|3|2|2	0	0.01	0	0.01	0	-8.44	1.26	0.55
CFTR-C_GG	NP_004386.2	DBN1	2|6|2|0	10	2.5	4	20|24|23|19|2|0|17|17|13|14|3|4|6|4|24|16|20|21|16|15|3|7	0	0	0	0	0	-57.01	0.19	0.66
CFTR-C_GG	NP_075068.2	NOL6	4|5|6|5	20	5	4	4|5|2|3|24|10|6|4|4|3|14|11|13|8|5|7|6|9|10|13|9|8	0	0	0	0	0	-24.15	0.62	0.66
CFTR-C_GG	NP_078994.3	C9orf86	45|52|36|40	173	43.25	4	28|25|21|18|10|7|14|8|11|12|12|7|13|15|14|13|11|13|26|25|14|14	0.34	0.98	0.34	0.98	0.34	-7.76	2.87	0.27
CFTR-C_GG	NP_001173.2	ALDH7A1	7|5|12|5	29	7.25	4	0|0|0|1|2|0|1|0|1|0|4|2|1|0|1|0|0|0|0|0|2|3	0.93	1	0.93	1	0.93	1.99	8.86	0.01
CFTR-C_GG	NP_001121631.1	VPS53	6|2|4|4	16	4	4	0|0|2|1|0|2|0|0|2|3|0|0|0|0|1|0|0|0|0|0|0|0	0.82	0.98	0.82	0.98	0.82	0.12	8	0.03
CFTR-C_GG	NP_001121689.1	PSIP1	10|6|10|9	35	8.75	4	18|25|22|15|20|11|17|5|11|10|27|23|16|15|19|23|20|20|24|27|15|11	0	0	0	0	0	-59.82	0.49	0.66
CFTR-C_GG	NP_055768.3	DIS3	9|9|13|10	41	10.25	4	8|16|15|15|17|1|6|9|10|10|5|11|11|8|12|13|12|10|12|7|14|14	0	0	0	0	0	-25.78	0.96	0.63
CFTR-C_GG	NP_055842.2	PDXDC1	6|8|9|11	34	8.5	4	6|4|6|4|4|2|1|3|7|3|7|9|12|15|5|5|3|2|9|9|2|3	0	0.01	0	0.01	0	-11.37	1.55	0.57
CFTR-C_GG	NP_004209.2	RAB11B	5|2|5|6	18	4.5	4	5|5|5|4|4|0|3|3|3|1|4|2|0|0|4|0|5|4|1|1|4|7	0.02	0.05	0.02	0.05	0.02	-8.54	1.52	0.52
CFTR-C_GG	NP_001121901.1	SMARCAD1	4|2|3|1	10	2.5	4	6|4|4|2|1|2|2|1|2|0|2|1|2|2|0|1|0|1|3|2|2|2	0.04	0.12	0.04	0.12	0.04	-6.37	1.31	0.51
CFTR-C_GG	NP_001122316.1	SMARCA4	7|7|3|5	22	5.5	4	11|16|15|15|14|3|6|4|5|7|4|11|8|10|10|1|8|6|24|21|8|8	0	0	0	0	0	-33.19	0.56	0.66
CFTR-C_GG	NP_002085.2	GSPT1	3|3|2|3	11	2.75	4	7|3|7|6|9|2|8|7|6|7|20|12|13|10|8|8|6|9|5|11|8|13	0	0	0	0	0	-30.32	0.33	0.66
CFTR-C_GG	NP_001123527.1	EEF1D	5|6|7|6	24	6	4	16|14|15|11|6|0|11|8|10|8|9|8|12|8|15|12|9|9|0|3|0|14	0	0	0	0	0	-25.83	0.67	0.66
CFTR-C_GG	NP_001123561.1	KARS	12|8|9|10	39	9.75	4	3|5|6|7|3|0|2|5|4|5|11|5|3|2|10|13|9|11|4|6|0|1	0.01	0.03	0.01	0.03	0.01	-7.69	1.87	0.54
CFTR-C_GG	NP_001123630.1	MYO1B	22|26|22|20	90	22.5	4	35|34|37|41|30|9|15|11|12|11|11|10|13|14|13|13|12|17|82|74|13|9	0	0	0	0	0	-53.53	0.96	0.65
CFTR-C_GG	NP_056009.1	MYO1D	3|4|1|0	8	2	4	0|0|1|2|2|0|0|1|2|1|0|1|0|0|2|2|0|1|0|1|0|0	0.37	0.85	0.37	0.85	0.37	-3.72	2.75	0.25
CFTR-C_GG	NP_001123892.1	SMARCC2	2|3|0|0	5	1.25	4	16|10|7|8|7|7|5|3|4|3|4|4|8|6|3|4|4|0|12|7|0|0	0	0	0	0	0	-23.84	0.23	0.66
CFTR-C_GG	NP_001127836.1	MAP4	38|28|24|26	116	29	4	160|166|148|160|103|29|124|124|140|115|83|97|135|140|173|169|164|154|180|157|114|113	0	0	0	0	0	-503.05	0.22	0.66
CFTR-C_GG	NP_001684.2	ATP6V1B2	9|11|10|7	37	9.25	4	9|11|9|12|4|2|1|2|0|4|11|6|26|22|7|4|8|12|26|29|5|9	0	0	0	0	0	-25.45	0.93	0.63
CFTR-C_GG	NP_005403.2	SHMT2	18|14|21|20	73	18.25	4	4|7|2|9|29|9|13|16|13|9|32|24|19|16|13|15|22|16|9|10|5|10	0	0	0	0	0	-28.45	1.33	0.63
CFTR-C_GG	NP_001924.2	DLST	2|0|0|0	2	0.5	4	3|4|1|2|2|0|2|0|1|3|1|1|0|0|0|1|0|0|0|0|0|0	0.05	0.2	0.05	0.2	0.05	-4.63	0.52	0.5
CFTR-C_GG	NP_612565.1	KIF23	6|4|3|2	15	3.75	4	21|20|13|19|5|1|0|2|4|3|9|9|12|14|5|5|4|6|22|22|9|11	0	0	0	0	0	-35.78	0.38	0.66
CFTR-C_GG	NP_071396.4	KIF13A	5|6|3|4	18	4.5	4	4|3|4|3|4|0|2|3|0|1|1|0|2|2|0|0|3|2|5|7|0|2	0.15	0.36	0.15	0.36	0.15	-4.19	2.06	0.45
CFTR-C_GG	NP_004312.2	KIF1A	3|1|0|1	5	1.25	4	4|7|4|3|4|2|1|0|3|4|1|2|0|3|3|0|3|1|0|0|0|3	0	0.01	0	0.01	0	-9.39	0.57	0.56
CFTR-C_GG	NP_036272.2	SLC25A10	15|15|16|12	58	14.5	4	6|7|7|8|6|6|2|3|5|5|8|2|3|9|1|3|1|2|7|6|3|1	0.77	0.97	0.77	0.97	0.77	-0.88	3.16	0.03
CFTR-C_GG	NP_057439.2	DDX47	24|26|24|26	100	25	4	8|7|7|8|20|5|15|16|14|20|7|11|4|4|13|14|14|21|12|9|7|6	0	0	0	0	0	-7.88	2.27	0.57
CFTR-C_GG	NP_077305.2	EFHD2	7|9|10|10	36	9	4	7|7|9|9|14|16|16|11|11|8|13|12|23|22|20|19|22|19|10|8|11|10	0	0	0	0	0	-39.7	0.67	0.66
CFTR-C_GG	NP_001128471.1	FERMT2	3|4|3|6	16	4	4	19|15|16|13|15|7|4|5|3|5|19|15|33|30|11|8|10|9|21|18|13|12	0	0	0	0	0	-49.46	0.29	0.66
CFTR-C_GG	NP_620124.1	RHOT2	2|2|2|2	8	2	4	0|1|1|1|2|1|1|2|1|2|2|3|4|5|2|2|1|2|5|4|1|1	0	0	0	0	0	-5.16	1	0.66
CFTR-C_GG	NP_065875.3	ARHGAP21	8|9|2|1	20	5	4	5|4|4|4|2|1|1|4|3|2|2|1|2|3|5|6|4|4|4|2|3|0	0.27	0.69	0.27	0.69	0.27	-10.49	1.67	0.29
CFTR-C_GG	NP_613075.1	H2AFY	18|18|18|14	68	17	4	25|22|17|15|34|8|18|14|18|16|39|32|17|14|23|19|19|18|18|28|18|18	0	0	0	0	0	-53.34	0.83	0.66
CFTR-C_GG	NP_005222.2	CTTN	33|29|27|28	117	29.25	4	50|55|54|62|49|10|50|37|56|50|53|61|94|84|63|61|64|63|74|74|62|60	0	0	0	0	0	-176.97	0.5	0.66
CFTR-C_GG	NP_001128714.1	NDRG1	9|6|11|11	37	9.25	4	21|17|22|24|23|7|15|14|20|13|21|25|21|20|24|28|21|21|25|37|38|34	0	0	0	0	0	-78.11	0.41	0.66
CFTR-C_GG	NP_001128715.1	TCOF1	6|5|6|5	22	5.5	4	15|22|26|20|19|7|11|13|10|11|13|11|25|23|18|19|14|21|28|20|27|31	0	0	0	0	0	-64.12	0.3	0.66
CFTR-C_GG	NP_112598.2	EPPK1	26|26|41|31	124	31	4	10|9|6|9|15|6|9|13|13|10|14|6|4|5|15|11|17|19|11|11|6|7	0.51	1	0.51	1	0.51	-2.7	3.02	0.13
CFTR-C_GG	NP_001129064.1	RPS27A	19|15|16|10	60	15	4	16|18|0|23|15|0|10|11|9|13|21|19|12|14|18|21|15|17|0|17|22|16	0	0	0	0	0	-35.67	1.07	0.63
CFTR-C_GG	NP_001129123.1	EIF2AK2	12|9|9|8	38	9.5	4	6|5|4|5|8|3|6|4|5|4|10|14|8|7|2|3|5|2|9|7|4|6	0	0.01	0	0.01	0	-9.76	1.65	0.56
CFTR-C_GG	NP_055484.3	NUP93	10|12|23|18	63	15.75	4	7|6|8|7|23|5|7|6|16|9|9|14|9|9|18|14|12|15|13|14|16|17	0	0	0	0	0	-27.02	1.36	0.61
CFTR-C_GG	NP_001129477.1	GART	80|55|102|84	321	80.25	4	58|61|55|58|56|27|50|38|56|37|71|74|76|84|70|81|65|55|40|41|43|39	0	0	0	0	0	-118.45	1.43	0.66
CFTR-C_GG	NP_061861.1	GFOD1	8|5|4|3	20	5	4	0|0|0|0|0|0|0|0|0|0|0|0|0|0|0|0|0|0|0|0|0|0	1	1	1	1	1	4.92	50	0
CFTR-C_GG	NP_060856.2	PCID2	6|8|11|6	31	7.75	4	6|3|9|4|8|7|6|8|6|9|4|4|4|6|8|10|6|11|14|17|0|0	0	0	0	0	0	-16.08	1.14	0.6
CFTR-C_GG	NP_620305.1	SON	10|7|4|4	25	6.25	4	38|29|23|21|22|10|12|6|15|11|11|20|10|11|10|8|11|15|18|21|9|12	0	0	0	0	0	-54.88	0.4	0.66
CFTR-C_GG	NP_060090.2	ILF3	18|19|23|16	76	19	4	16|20|17|11|32|5|34|17|33|27|43|48|20|21|34|41|36|38|20|29|12|20	0	0	0	0	0	-70.97	0.73	0.66
CFTR-C_GG	NP_742112.1	CAMK2D	6|4|2|4	16	4	4	6|6|7|3|4|1|1|2|3|6|1|0|1|1|3|4|7|1|8|4|1|0	0.01	0.03	0.01	0.03	0.01	-9.15	1.26	0.55
CFTR-C_GG	NP_006697.2	TCERG1	5|5|3|8	21	5.25	4	25|24|29|29|24|0|8|13|11|7|24|22|39|27|27|15|25|18|44|43|24|24	0	0	0	0	0	-88.68	0.23	0.66
CFTR-C_GG	NP_003553.2	SLC25A11	38|38|38|44	158	39.5	4	27|32|38|31|26|6|19|20|20|19|16|22|14|14|27|23|20|21|25|28|10|10	0	0	0	0	0	-23.71	1.86	0.63
CFTR-C_GG	NP_000692.2	ATP1A1	20|15|25|20	80	20	4	12|13|9|8|34|12|18|13|8|7|16|14|11|17|11|12|14|12|24|31|15|19	0	0	0	0	0	-31.65	1.33	0.63
CFTR-C_GG	NP_055040.2	PPP2R1A	74|77|68|69	288	72	4	26|27|30|30|37|22|31|32|22|28|20|24|26|29|29|29|36|40|42|48|13|16	0	0	0	0	0	-15.32	2.49	0.59
CFTR-C_GG	NP_037460.2	PYCR2	8|5|7|4	24	6	4	4|2|2|3|3|0|3|0|1|4|4|4|5|4|2|3|1|3|2|3|3|4	0.24	0.6	0.24	0.6	0.24	-4.84	2.2	0.39
CFTR-C_GG	NP_006612.2	AHCYL1	6|4|4|0	14	3.5	4	4|5|5|6|2|1|1|3|0|2|10|7|10|11|4|0|0|1|5|8|8|7	0	0	0	0	0	-19.46	0.77	0.59
CFTR-C_GG	NP_056067.2	EHBP1	38|27|29|23	117	29.25	4	13|13|13|10|8|4|8|9|8|10|3|2|9|10|9|8|9|7|17|12|7|5	0.81	1	0.81	1	0.81	-1	3.32	0.03
CFTR-C_GG	NP_001136120.1	SAR1A	11|15|10|10	46	11.5	4	9|10|8|7|8|1|5|2|3|2|8|7|4|5|3|2|2|3|1|6|3|2	0.25	0.83	0.25	0.83	0.25	-3.37	2.5	0.33
CFTR-C_GG	NP_001136402.1	API5	5|5|5|3	18	4.5	4	7|5|10|6|10|5|5|1|4|4|8|3|16|9|6|4|5|4|13|9|11|4	0	0	0	0	0	-21.25	0.66	0.66
CFTR-C_GG	NP_001137232.1	EIF5A	9|6|12|9	36	9	4	13|17|17|18|29|16|14|8|12|9|47|38|88|86|18|20|17|11|27|35|23|27	0	0	0	0	0	-96.21	0.34	0.66
CFTR-C_GG	NP_037506.2	PDCD6IP	22|25|28|22	97	24.25	4	13|14|17|18|36|17|26|30|27|26|13|17|14|15|36|24|29|29|16|16|12|11	0	0	0	0	0	-41.72	1.17	0.65
CFTR-C_GG	NP_663722.1	APBB1	18|19|19|17	73	18.25	4	12|10|11|6|3|0|1|2|3|0|6|7|10|13|4|2|3|3|13|13|7|16	0.15	0.21	0.15	0.21	0.15	-2.77	2.77	0.45
CFTR-C_GG	NP_663720.1	MAP4K4	6|6|1|5	18	4.5	4	0|0|0|0|0|0|0|0|0|0|2|2|4|2|0|0|0|0|1|0|1|3	0.69	0.94	0.69	0.94	0.69	-1.64	6.6	0.08
CFTR-C_GG	NP_001138303.1	PHB2	59|62|69|62	252	63	4	54|55|59|56|56|15|54|51|42|52|59|53|29|35|66|66|66|56|59|65|40|41	0	0	0	0	0	-96.14	1.23	0.66
CFTR-C_GG	NP_078938.2	NAT10	34|29|29|30	122	30.5	4	60|57|50|57|72|43|41|45|23|27|42|44|42|45|41|38|46|39|44|42|20|20	0	0	0	0	0	-110.81	0.72	0.66
CFTR-C_GG	NP_002615.2	PFDN5	8|6|9|8	31	7.75	4	10|16|15|13|13|10|8|11|5|4|22|15|19|17|14|13|16|16|6|14|8|7	0	0	0	0	0	-37.29	0.63	0.66
CFTR-C_GG	NP_006280.3	TLN1	48|59|46|45	198	49.5	4	166|172|171|179|99|40|95|102|104|94|66|73|132|152|103|100|103|109|179|205|88|85	0	0	0	0	0	-382.24	0.42	0.66
CFTR-C_GG	NP_001138630.1	HBS1L	6|6|9|4	25	6.25	4	12|17|15|20|19|3|9|6|6|11|19|12|51|48|15|19|11|12|20|20|18|23	0	0	0	0	0	-62.8	0.36	0.66
CFTR-C_GG	NP_006004.2	RPL10	6|12|14|17	49	12.25	4	10|7|12|6|6|1|5|5|6|5|12|6|8|13|15|18|17|16|20|11|13|14	0	0	0	0	0	-28.9	1.19	0.62
CFTR-C_GG	NP_001138880.1	NONO	77|89|98|93	357	89.25	4	113|107|108|120|129|20|82|73|83|45|85|104|141|140|86|83|75|86|142|127|116|151	0	0	0	0	0	-245.99	0.89	0.66
CFTR-C_GG	NP_078880.2	RPAP3	7|12|7|7	33	8.25	4	75|61|65|55|23|3|27|17|27|24|27|26|42|44|31|25|32|37|36|37|15|19	0	0	0	0	0	-124.31	0.24	0.66
CFTR-C_GG	NP_001139686.1	TBC1D15	19|22|15|15	71	17.75	4	40|41|33|36|26|13|27|26|29|24|30|32|33|36|33|34|30|34|43|53|11|13	0	0	0	0	0	-91.67	0.58	0.66
CFTR-C_GG	NP_005380.2	PCMT1	15|12|20|18	65	16.25	4	23|19|17|24|20|8|13|8|13|8|35|31|28|21|7|5|7|5|11|14|23|28	0	0	0	0	0	-42.45	0.97	0.64
CFTR-C_GG	NP_006363.4	SYNCRIP	42|39|32|41	154	38.5	4	33|34|32|31|81|36|52|50|56|52|82|75|50|48|71|74|66|84|38|42|27|23	0	0	0	0	0	-139.76	0.74	0.66
CFTR-C_GG	NP_001095868.1	HNRNPR	7|9|7|11	34	8.5	4	9|10|11|12|25|8|15|19|15|14|28|21|12|10|27|36|31|34|19|16|12|17	0	0	0	0	0	-58.4	0.47	0.66
CFTR-C_GG	NP_001153218.1	ABR	5|5|3|6	19	4.75	4	9|9|16|8|5|0|9|12|5|6|9|10|21|22|15|12|13|13|13|13|1|5	0	0	0	0	0	-35.29	0.46	0.66
CFTR-C_GG	NP_690866.1	TIPRL	21|24|25|24	94	23.5	4	92|92|98|102|97|55|40|49|51|42|102|120|137|114|64|60|59|67|66|57|97|99	0	0	0	0	0	-280.62	0.29	0.66
CFTR-C_GG	NP_683758.1	SNX1	35|29|33|35	132	33	4	26|22|25|32|19|0|18|14|19|17|23|28|32|34|18|21|26|22|20|18|35|35	0	0	0	0	0	-39.66	1.44	0.64
CFTR-C_GG	NP_006614.2	PHGDH	28|27|41|35	131	32.75	4	23|19|17|20|45|25|32|31|35|29|31|37|24|27|50|49|42|39|34|42|3|6	0	0	0	0	0	-66.95	1.09	0.65
CFTR-C_GG	NP_113668.2	RIOK1	4|3|2|3	12	3	4	2|3|3|3|3|2|6|4|4|2|2|3|4|6|2|2|2|3|3|0|7|8	0	0	0	0	0	-10.14	0.89	0.59
CFTR-C_GG	NP_073591.2	SFXN1	18|23|26|24	91	22.75	4	22|18|21|26|31|12|18|15|21|24|14|11|15|14|26|28|29|25|22|25|8|8	0	0	0	0	0	-43.99	1.16	0.65
CFTR-C_GG	NP_001153682.1	SLC25A13	31|25|31|37	124	31	4	35|43|47|49|42|22|16|24|21|24|20|17|19|21|16|16|11|16|29|35|19|16	0	0	0	0	0	-53.45	1.22	0.65
CFTR-C_GG	NP_003886.3	SYNJ1	4|4|2|2	12	3	4	25|22|25|28|3|0|3|1|0|1|0|0|15|12|3|5|4|4|16|16|7|7	0	0	0	0	0	-31.86	0.34	0.66
CFTR-C_GG	NP_073570.1	SMAP2	6|4|4|1	15	3.75	4	3|2|5|1|3|0|0|0|1|1|7|5|14|17|1|3|3|3|9|5|10|19	0	0	0	0	0	-18.36	0.74	0.6
CFTR-C_GG	NP_001156001.1	FAM135A	5|55|2|56	118	29.5	4	14|10|17|16|2|0|0|8|6|0|5|4|12|14|0|1|2|4|15|16|7|8	0.5	1	0.5	1	0.5	-25.25	4.03	0.15
CFTR-C_GG	NP_036205.1	CCT5	67|60|80|64	271	67.75	4	32|37|35|29|76|57|57|58|56|48|60|74|77|72|67|56|61|64|112|116|51|58	0	0	0	0	0	-129.83	1.1	0.66
CFTR-C_GG	NP_055423.1	CYFIP1	16|16|18|16	66	16.5	4	20|21|21|21|17|12|17|14|7|9|18|17|20|24|12|11|16|14|31|28|1|0	0	0	0	0	0	-33.5	1.03	0.64
CFTR-C_GG	NP_001032409.2	CYFIP2	10|14|15|12	51	12.75	4	16|14|13|16|0|0|0|0|6|6|0|0|0|0|9|11|0|0|26|21|12|16	0	0	0	0	0	-12.24	1.69	0.58
CFTR-C_GG	NP_705618.1	NUP155	11|18|12|17	58	14.5	4	2|4|4|11|16|5|10|4|13|9|7|7|7|7|6|8|5|7|10|7|9|10	0.01	0.04	0.01	0.04	0.01	-12.04	1.9	0.53
CFTR-C_GG	NP_722550.1	RTN4	8|5|8|5	26	6.5	4	12|14|13|9|21|7|10|10|17|8|10|14|10|12|12|7|9|13|11|7|14|13	0	0	0	0	0	-36.13	0.57	0.66
CFTR-C_GG	NP_002796.4	PSMC5	28|23|30|26	107	26.75	4	28|30|25|36|31|9|25|14|16|18|20|15|23|25|16|18|20|23|11|16|13|20	0	0	0	0	0	-39.8	1.3	0.64
CFTR-C_GG	NP_002793.2	PSMC1	17|14|16|15	62	15.5	4	24|27|22|20|14|3|12|9|14|15|11|8|7|8|20|13|16|15|15|12|3|4	0	0	0	0	0	-26.99	1.17	0.63
CFTR-C_GG	NP_055045.2	SRP68	24|19|18|20	81	20.25	4	67|58|66|70|42|29|30|38|29|26|46|41|67|74|34|38|44|38|56|51|36|41	0	0	0	0	0	-148.23	0.44	0.66
CFTR-C_GG	NP_060641.2	APPL2	4|6|6|7	23	5.75	4	8|10|9|9|1|0|0|0|0|0|0|0|0|1|0|0|0|0|2|4|0|0	0.45	0.64	0.45	0.64	0.45	-1.65	2.88	0.22
CFTR-C_GG	NP_733765.1	ATP2A2	34|40|46|40	160	40	4	31|38|38|40|65|29|40|33|24|22|47|43|38|44|44|49|50|54|53|59|18|18	0	0	0	0	0	-91.95	1	0.66
CFTR-C_GG	NP_705898.1	CPNE8	2|2|0|3	7	1.75	4	1|3|4|4|10|3|0|0|0|4|18|15|31|27|0|0|1|0|6|16|11|9	0	0	0	0	0	-31.38	0.24	0.66
CFTR-C_GG	NP_003900.1	CPNE3	1|1|0|0	2	0.5	4	1|0|0|0|1|0|0|0|0|0|3|3|5|3|0|0|0|0|1|0|2|0	0	0	0	0	0	-4.42	0.58	0.66
CFTR-C_GG	NP_001157412.1	PYGL	14|11|25|23	73	18.25	4	13|8|11|9|14|8|8|6|9|9|2|1|6|10|10|10|10|13|28|25|2|1	0	0.01	0	0.01	0	-18.53	1.88	0.56
CFTR-C_GG	NP_002853.2	PYGB	4|6|10|6	26	6.5	4	14|16|18|16|6|3|3|1|2|2|2|1|6|2|1|4|4|4|2|9|2|2	0	0	0	0	0	-13.83	1.19	0.58
CFTR-C_GG	NP_001157632.1	PPP6R3	8|7|6|3	24	6	4	27|28|23|28|20|5|17|11|16|15|23|24|44|44|19|17|17|15|32|29|19|17	0	0	0	0	0	-86.43	0.27	0.66
CFTR-C_GG	NP_057424.3	RAPGEF6	6|7|2|4	19	4.75	4	3|3|7|7|1|1|7|3|5|4|3|1|8|4|5|8|4|10|9|15|0|0	0	0	0	0	0	-15.78	0.97	0.59
CFTR-C_GG	NP_003879.2	ALDH1A2	3|1|0|3	7	1.75	4	52|54|57|73|45|13|22|30|29|22|49|62|72|65|36|39|38|39|53|56|47|47	0	0	0	0	0	-201.95	0.04	0.66
CFTR-C_GG	NP_001158229.1	NOS1AP	85|81|66|78	310	77.5	4	0|0|0|0|0|0|0|0|0|0|0|0|0|0|0|5|0|0|1|0|0|0	1	1	1	1	1	18	284.17	0
CFTR-C_GG	NP_001158275.1	RBMX	10|10|11|12	43	10.75	4	8|6|8|8|11|0|9|10|10|9|13|17|11|9|17|17|18|19|10|10|10|11	0	0	0	0	0	-24.96	0.98	0.63
CFTR-C_GG	NP_001158287.1	ACIN1	6|5|2|3	16	4	4	31|22|17|23|14|2|16|10|18|12|12|10|15|18|20|27|20|24|25|24|10|8	0	0	0	0	0	-67.74	0.23	0.66
CFTR-C_GG	NP_001159403.1	RRM2	6|5|5|6	22	5.5	4	43|44|59|63|11|6|2|3|7|5|22|16|40|39|4|4|3|3|26|24|12|16	0	0	0	0	0	-72.34	0.27	0.66
CFTR-C_GG	NP_001158886.1	LDHA	30|16|36|25	107	26.75	4	16|20|14|21|21|9|8|6|9|8|6|4|6|7|8|7|15|10|3|6|5|4	0.34	0.95	0.34	0.95	0.34	-12.4	2.76	0.27
CFTR-C_GG	NP_002473.2	NASP	22|21|21|16	80	20	4	129|123|127|127|34|47|32|73|31|61|115|94|148|56|39|29|38|100|60|164|62|80	0	0	0	0	0	-296.22	0.25	0.66
CFTR-C_GG	NP_064504.2	ZC3HAV1	38|37|29|31	135	33.75	4	23|22|20|24|28|4|24|28|25|29|21|19|19|26|34|33|38|38|19|16|14|15	0	0	0	0	0	-41.98	1.43	0.64
CFTR-C_GG	NP_001164014.1	PGAM5	2|4|6|2	14	3.5	4	15|17|14|14|9|3|16|20|17|7|13|14|6|11|18|14|14|12|5|5|8|10	0	0	0	0	0	-45.18	0.29	0.66
CFTR-C_GG	NP_071901.2	RAB3IP	3|10|3|2	18	4.5	4	4|5|4|4|1|0|1|0|1|0|2|1|2|3|0|0|0|0|1|1|0|0	0.36	0.98	0.36	0.98	0.36	-2.65	3.3	0.26
CFTR-C_GG	NP_001164408.1	FUS	15|12|17|14	58	14.5	4	15|18|17|13|23|9|19|12|13|10|30|25|26|19|30|30|28|23|27|17|8|9	0	0	0	0	0	-51.85	0.76	0.66
CFTR-C_GG	NP_060658.3	ATAD3A	13|21|21|17	72	18	4	6|2|6|7|16|0|7|12|7|6|9|6|5|6|13|15|13|12|23|19|7|6	0	0	0	0	0	-14.5	1.95	0.57
CFTR-C_GG	NP_114127.3	ATAD3B	2|0|0|4	6	1.5	4	0|0|0|0|2|1|0|0|0|0|0|0|0|0|0|0|0|0|0|0|0|2	0.44	0.97	0.44	0.97	0.44	-1.94	6.6	0.22
CFTR-C_GG	NP_001002814.2	RAB11FIP1	113|104|83|62	362	90.5	4	22|25|19|20|4|2|5|3|3|4|1|1|7|7|3|6|4|4|6|7|8|7	1	1	1	1	1	6.46	11.85	0
CFTR-C_GG	NP_001307.2	CSE1L	44|43|51|45	183	45.75	4	17|17|13|18|54|20|48|38|39|25|26|26|38|26|32|38|30|33|14|16|24|29	0	0	0	0	0	-39.81	1.62	0.64
CFTR-C_GG	NP_001167621.1	ARL13B	14|15|14|16	59	14.75	4	0|0|0|1|0|0|0|0|0|0|0|1|2|1|0|0|0|0|0|0|0|0	1	1	1	1	1	20.25	64.9	0
CFTR-C_GG	NP_001046.2	SULT1A1	17|18|23|24	82	20.5	4	11|13|16|12|32|8|14|7|14|8|14|9|6|8|15|16|14|19|10|7|0|1	0	0	0	0	0	-17.11	1.78	0.6
CFTR-C_GG	NP_808227.1	CSNK2A1	13|14|5|14	46	11.5	4	30|33|35|31|24|1|10|13|12|6|24|28|38|38|11|12|11|13|19|19|32|32	0	0	0	0	0	-76.74	0.54	0.66
CFTR-C_GG	NP_001171629.1	UGDH	2|1|3|3	9	2.25	4	2|3|2|3|1|0|0|0|0|0|1|0|2|1|0|0|0|0|0|0|0|0	0.42	0.64	0.42	0.64	0.42	-1.78	3.3	0.24
CFTR-C_GG	NP_001171671.1	ZBTB33	96|75|52|60	283	70.75	4	68|73|93|73|126|68|107|99|102|78|45|45|57|47|134|134|135|134|133|129|40|37	0	0	0	0	0	-246.22	0.8	0.66
CFTR-C_GG	NP_001171866.1	EPB41L5	12|10|4|0	26	6.5	4	6|3|3|5|0|0|0|0|0|0|0|0|3|2|1|0|0|3|4|3|0|0	0.57	0.98	0.57	0.98	0.57	-6.49	4.33	0.11
CFTR-C_GG	NP_001171894.1	WDR44	8|12|5|9	34	8.5	4	28|33|30|33|13|0|19|19|22|24|14|18|22|16|23|23|20|20|25|31|25|24	0	0	0	0	0	-79.1	0.39	0.66
CFTR-C_GG	NP_001110.2	ADD1	25|21|17|19	82	20.5	4	25|22|25|23|19|7|18|13|17|13|14|11|28|29|29|26|24|22|17|16|12|13	0	0	0	0	0	-43.91	1.07	0.65
CFTR-C_GG	NP_001177645.1	DNM2	7|8|17|16	48	12	4	4|4|5|5|8|0|5|2|5|4|3|4|5|10|6|3|6|9|11|9|0|0	0.42	0.89	0.42	0.89	0.42	-8.02	2.44	0.23
CFTR-C_GG	NP_001180345.1	DDX3X	94|95|86|89	364	91	4	57|63|67|63|87|35|71|78|75|57|78|71|99|106|69|67|88|82|63|69|67|88	0	0	0	0	0	-132.83	1.25	0.66
CFTR-C_GG	NP_001180424.1	ADAR	21|20|20|22	83	20.75	4	31|29|31|31|40|1|17|18|22|16|37|42|52|60|26|29|36|30|64|64|48|51	0	0	0	0	0	-98.69	0.59	0.66
CFTR-C_GG	NP_006786.2	EHD1	3|1|2|0	6	1.5	4	3|2|6|4|0|0|0|0|0|0|0|0|2|0|0|0|1|0|1|0|2|3	0.14	0.4	0.14	0.4	0.14	-4.57	1.38	0.45
CFTR-C_GG	NP_644670.1	EHD4	2|4|4|4	14	3.5	4	4|2|4|3|0|0|0|1|1|0|1|0|3|5|1|3|1|1|3|3|1|1	0.15	0.2	0.15	0.2	0.15	-4.15	2.03	0.45
CFTR-C_GG	NP_886553.3	EIF4G1	50|57|51|42	200	50	4	160|156|115|125|63|24|104|87|99|83|73|89|94|99|107|115|111|102|133|133|58|60	0	0	0	0	0	-309.85	0.5	0.66
CFTR-C_GG	NP_001182027.1	ANKRD28	5|9|3|0	17	4.25	4	13|12|11|11|8|4|9|7|7|8|6|5|6|7|12|7|11|9|7|6|12|11	0	0	0	0	0	-37.67	0.49	0.63
CFTR-C_GG	NP_001182061.1	CDKN2A	4|3|1|0	8	2	4	0|0|1|1|0|0|2|1|0|1|0|0|0|0|0|0|0|0|0|1|0|0	0.49	1	0.49	1	0.49	-2.21	6.29	0.17
CFTR-C_GG	NP_001182484.1	CLINT1	31|38|32|27	128	32	4	28|26|29|29|19|6|30|24|25|16|15|19|43|47|28|30|25|33|17|21|30|36	0	0	0	0	0	-53.64	1.22	0.65
CFTR-C_GG	NP_683704.2	OSBPL9	7|6|3|3	19	4.75	4	5|5|3|4|1|0|3|0|2|1|2|4|0|0|0|0|0|0|3|3|0|2	0.39	0.8	0.39	0.8	0.39	-2.57	2.75	0.24
CFTR-C_GG	NP_001184222.1	DPYSL2	24|25|33|21	103	25.75	4	139|130|119|124|75|19|61|49|66|47|65|68|156|124|70|92|87|88|94|77|72|75	0	0	0	0	0	-306.88	0.3	0.66
CFTR-C_GG	NP_001184223.1	DPYSL3	6|7|10|9	32	8	4	40|40|44|43|37|3|22|20|26|15|41|37|95|87|41|42|33|35|70|71|36|34	0	0	0	0	0	-159.44	0.19	0.66
CFTR-C_GG	NP_001304.1	CRMP1	1|0|0|0	1	0.25	4	11|7|10|10|15|7|5|3|2|2|6|11|28|23|8|8|4|7|14|12|6|3	0	0	0	0	0	-39.64	0.03	0.66
CFTR-C_GG	NP_851307.1	PPP2R5D	74|65|80|67	286	71.5	4	6|10|9|8|13|3|3|6|7|10|10|11|17|18|6|5|5|4|9|7|12|8	1	1	1	1	1	24.28	8.41	0
CFTR-C_GG	NP_001155197.1	PPP2R5C	26|21|29|17	93	23.25	4	0|0|0|0|2|0|0|0|0|0|0|0|0|0|0|0|0|0|0|0|0|0	1	1	1	1	1	15.08	232.5	0
CFTR-C_GG	NP_803193.2	PPFIBP1	10|12|4|6	32	8	4	3|0|3|4|0|0|1|0|1|2|0|0|3|5|1|1|2|1|18|12|0|0	0.45	0.83	0.45	0.83	0.45	-3.45	3.09	0.22
CFTR-C_GG	NP_001185946.1	LRRC49	49|51|27|18	145	36.25	4	25|27|26|30|30|6|39|41|40|28|0|0|0|0|11|15|13|17|20|10|2|1	0	0.01	0	0.01	0	-34.82	2.09	0.57
CFTR-C_GG	NP_001186269.1	RPL17	25|32|32|30	119	29.75	4	11|14|17|15|21|6|24|21|20|21|24|23|16|11|30|28|28|23|23|24|20|20	0	0	0	0	0	-35.26	1.49	0.64
CFTR-C_GG	NP_004694.2	RABEP1	12|12|7|11	42	10.5	4	10|12|8|8|4|3|5|5|3|1|0|2|0|2|1|3|2|0|3|6|0|0	0.44	0.63	0.44	0.63	0.44	-3.45	2.96	0.22
CFTR-C_GG	NP_001061.2	TUBG1	9|12|20|23	64	16	4	10|16|15|9|17|2|11|8|9|9|11|11|12|14|13|15|8|14|13|9|3|4	0	0	0	0	0	-25.23	1.51	0.58
CFTR-C_GG	NP_001186883.1	ACTG1	79|91|90|74	334	83.5	4	102|89|85|68|54|29|44|57|53|35|54|75|64|73|47|54|43|44|44|57|0|36	0	0	0	0	0	-88.47	1.52	0.66
CFTR-C_GG	NP_001092.1	ACTB	74|84|81|74	313	78.25	4	0|0|77|0|51|0|41|0|0|0|0|0|62|70|45|49|40|42|46|55|42|38	0	0	0	0	0	-17.96	2.62	0.61
CFTR-C_GG	NP_001017992.1	ACTBL2	4|1|4|5	14	3.5	4	3|1|3|4|4|0|0|1|1|1|0|0|0|2|0|1|2|2|1|0|2|1	0.43	0.75	0.43	0.75	0.43	-4.23	2.66	0.23
CFTR-C_GG	NP_001091.1	ACTA1	14|10|9|8	41	10.25	4	11|7|11|10|11|0|10|10|10|13|18|10|0|0|18|17|13|16|8|15|12|6	0	0	0	0	0	-25.37	1	0.62
CFTR-C_GG	NP_001189360.1	PRDX1	54|53|53|54	214	53.5	4	49|44|42|44|51|8|65|51|50|53|61|63|57|67|80|77|65|66|60|54|58|52	0	0	0	0	0	-118.56	0.97	0.66
CFTR-C_GG	NP_858058.1	OGT	6|4|1|3	14	3.5	4	13|15|10|16|10|0|9|4|13|12|2|4|7|5|5|11|6|5|14|13|8|4	0	0	0	0	0	-33.2	0.41	0.66
CFTR-C_GG	NP_852664.1	PIK3R1	2|3|1|1	7	1.75	4	1|2|2|6|0|0|0|0|0|0|0|0|0|0|0|0|0|0|0|2|0|0	0.32	0.72	0.32	0.72	0.32	-0.98	2.96	0.28
CFTR-C_GG	NP_857634.1	PRDX5	4|2|2|2	10	2.5	4	2|2|4|3|0|0|1|1|1|1|0|0|0|0|0|1|0|2|5|9|0|0	0.15	0.4	0.15	0.4	0.15	-2.66	1.72	0.45
CFTR-C_GG	NP_003655.3	AP3B1	43|43|29|28	143	35.75	4	32|28|29|30|19|5|20|14|22|16|12|14|18|17|21|17|21|20|26|30|9|8	0	0	0	0	0	-29.46	1.84	0.62
CFTR-C_GG	NP_116021.2	PAPOLA	12|21|12|12	57	14.25	4	81|73|86|85|72|7|44|41|47|36|95|88|116|113|44|64|71|66|94|94|95|113	0	0	0	0	0	-280.71	0.19	0.66
CFTR-C_GG	NP_075045.2	PAPOLG	1|0|0|1	2	0.5	4	3|0|3|1|0|1|0|0|0|0|0|2|4|3|0|1|1|0|3|1|3|1	0	0	0	0	0	-5.45	0.41	0.66
CFTR-C_GG	NP_001191332.1	ANK3	13|12|8|12	45	11.25	4	16|15|15|20|7|1|6|6|6|4|6|4|14|21|9|9|9|14|39|43|30|26	0	0	0	0	0	-41.11	0.77	0.66
CFTR-C_GG	NP_863654.1	ACOT7	29|33|26|25	113	28.25	4	7|10|14|13|19|0|22|27|25|22|2|3|5|5|25|22|21|24|1|2|1|2	0	0.01	0	0.01	0	-11.18	2.28	0.57
CFTR-C_GG	NP_003592.3	SMARCA5	27|30|16|16	89	22.25	4	51|61|37|37|65|15|45|36|41|42|47|69|57|62|41|46|46|43|90|68|58|60	0	0	0	0	0	-171.19	0.44	0.66
CFTR-C_GG	NP_004422.2	EPHA2	65|63|63|43	234	58.5	4	11|10|7|6|9|3|7|5|8|5|7|9|15|13|6|3|6|6|8|7|4|1	1	1	1	1	1	19.62	8.25	0
CFTR-C_GG	NP_065387.1	EPHA8	1|0|0|0	1	0.25	4	0|0|0|0|0|0|0|0|0|0|0|0|0|0|0|0|0|0|0|0|0|0	0	0	0	0	0	-1.46	2.5	0.66
CFTR-C_GG	NP_871615.1	UBE2D3	5|2|7|3	17	4.25	4	3|2|2|2|4|0|3|5|4|5|4|2|0|0|4|3|4|3|1|1|0|0	0.17	0.58	0.17	0.58	0.17	-6.46	1.8	0.44
CFTR-C_GG	NP_001193876.1	PICALM	34|33|34|26	127	31.75	4	7|5|3|6|11|6|14|12|8|6|1|4|8|10|9|7|8|13|14|13|13|9	0.98	1	0.98	1	0.98	2.24	3.74	0
CFTR-C_GG	NP_002645.3	PKM2	163|188|134|137	622	155.5	4	95|101|104|109|141|41|117|105|95|74|58|74|94|90|142|144|141|142|119|123|115|104	0	0	0	0	0	-181.5	1.47	0.66
CFTR-C_GG	NP_001193937.1	MLLT4	88|86|69|64	307	76.75	4	133|133|144|141|99|32|92|64|90|88|65|62|133|123|115|119|113|104|124|136|112|87	0	0	0	0	0	-285.72	0.73	0.66
CFTR-C_GG	NP_005907.3	MCM7	66|56|77|57	256	64	4	44|47|53|51|42|16|30|27|34|22|49|55|42|52|55|58|57|56|33|32|27|30	0	0	0	0	0	-66.86	1.54	0.65
CFTR-C_GG	NP_004550.2	YBX1	7|8|13|7	35	8.75	4	9|14|9|7|11|4|10|11|8|13|11|7|5|2|21|21|23|22|13|18|7|13	0	0	0	0	0	-32.77	0.74	0.64
CFTR-C_GG	NP_001230076.1	NVL	4|3|2|2	11	2.75	4	6|8|6|5|8|3|2|1|5|2|10|7|26|22|1|3|2|3|13|14|17|13	0	0	0	0	0	-28.16	0.34	0.66
CFTR-C_GG	NP_899195.1	SEC13	3|2|3|2	10	2.5	4	6|5|5|4|4|1|0|2|5|3|5|5|5|10|3|3|2|2|5|5|3|6	0	0	0	0	0	-12.7	0.62	0.66
CFTR-C_GG	NP_001230871.1	PRPSAP2	4|1|5|6	16	4	4	0|1|1|1|6|2|1|1|2|0|3|6|5|4|3|4|6|6|9|4|1|4	0.01	0.03	0.01	0.03	0.01	-11.07	1.26	0.54
CFTR-C_GG	NP_001186211.2	LRBA	326|340|328|326	1320	330	4	42|42|40|52|10|4|45|37|51|39|15|18|27|27|33|44|39|41|57|60|19|23	1	1	1	1	1	27.7	9.49	0
CFTR-C_GG	NP_056493.3	NBEA	70|69|62|67	268	67	4	5|2|4|3|0|0|1|1|1|1|1|4|0|0|1|4|1|2|7|1|0|0	1	1	1	1	1	30	37.79	0
CFTR-C_GG	NP_056363.2	DST	117|106|60|67	350	87.5	4	47|39|40|37|3|0|20|18|15|15|3|6|15|13|8|19|13|16|40|39|8|10	0.56	1	0.56	1	0.56	-4.17	4.54	0.12
CFTR-C_GG	NP_477352.3	PI4KA	7|10|10|5	32	8	4	3|3|1|1|3|3|1|0|6|1|3|1|1|0|0|0|0|2|5|4|0|0	0.79	0.97	0.79	0.97	0.79	-0.32	4.63	0.03
CFTR-C_GG	NP_001231903.1	PPP1CC	31|6|25|25	87	21.75	4	9|6|6|6|7|12|3|8|3|3|11|10|27|19|9|7|9|8|13|7|8|7	0.25	0.81	0.25	0.81	0.25	-23.89	2.42	0.33
CFTR-C_GG	NP_002700.1	PPP1CB	6|7|2|7	22	5.5	4	26|34|31|29|6|24|0|1|2|0|7|12|45|39|2|2|4|5|30|31|8|8	0	0	0	0	0	-60.68	0.35	0.66
CFTR-C_GG	NP_002699.1	PPP1CA	4|5|3|2	14	3.5	4	5|6|5|5|5|0|4|1|5|5|4|6|11|9|8|5|6|4|8|9|6|7	0	0	0	0	0	-19.07	0.62	0.66
CFTR-C_GG	NP_001238846.1	RAP1B	7|5|6|4	22	5.5	4	4|2|2|3|5|3|4|2|1|3|1|2|0|0|4|5|0|5|3|0|0|1	0.28	0.61	0.28	0.61	0.28	-3.23	2.42	0.29
CFTR-C_GG	NP_001240626.1	ERBB2IP	74|73|23|28	198	49.5	4	41|41|35|47|26|15|34|29|32|31|8|15|20|16|23|26|21|21|43|41|12|17	0	0	0	0	0	-62.36	1.83	0.6
CFTR-C_GG	NP_006448.4	PDLIM5	11|10|9|8	38	9.5	4	24|32|24|27|22|7|17|19|17|17|29|36|45|45|28|26|23|25|20|22|56|54	0	0	0	0	0	-96.17	0.34	0.66
CFTR-C_GG	NP_001243607.1	KIAA0391	2|4|0|3	9	2.25	4	0|0|0|0|0|1|0|0|0|0|1|0|0|0|0|1|0|1|0|0|0|0	0.71	1	0.71	1	0.71	-1.75	12.38	0.08
CFTR-C_GG	NP_001243654.1	USP39	4|8|4|7	23	5.75	4	4|3|3|2|18|15|5|7|5|7|21|20|2|1|4|4|6|8|12|12|8|14	0	0	0	0	0	-24.52	0.7	0.66
CFTR-C_GG	NP_001410.2	ELAVL1	23|16|23|24	86	21.5	4	11|9|11|13|16|0|11|9|10|15|18|18|10|18|16|14|15|18|13|9|14|7	0	0	0	0	0	-21.86	1.72	0.61
CFTR-C_GG	NP_006421.2	CCT4	60|55|67|65	247	61.75	4	31|36|44|37|68|42|57|43|58|46|49|54|87|84|72|62|62|59|95|100|46|40	0	0	0	0	0	-124.22	1.07	0.66
CFTR-C_GG	NP_001245200.1	MLH1	9|7|5|9	30	7.5	4	13|18|11|20|8|4|6|10|10|6|4|3|19|14|11|8|6|9|16|23|5|10	0	0	0	0	0	-32.26	0.71	0.66
CFTR-C_GG	NP_001245304.1	EPS15L1	104|110|102|94	410	102.5	4	95|111|114|98|84|27|82|76|81|82|67|67|96|94|88|85|90|80|84|101|68|94	0	0	0	0	0	-163.04	1.21	0.66
CFTR-C_GG	NP_001245308.1	SLC4A7	13|16|11|11	51	12.75	4	5|12|3|6|2|2|3|3|2|3|5|3|8|8|2|1|4|3|23|18|2|2	0.08	0.25	0.08	0.25	0.08	-4.86	2.34	0.48
CFTR-C_GG	NP_115593.3	ANKRD17	11|8|0|0	19	4.75	4	43|49|40|34|17|7|25|22|30|17|19|31|20|20|30|34|32|30|45|46|24|27	0	0	0	0	0	-129.12	0.16	0.66
CFTR-C_GG	NP_065741.3	ANKHD1-EIF4EBP3	10|8|7|9	34	8.5	4	38|42|33|33|16|6|29|19|25|20|18|19|13|10|24|25|24|25|38|41|7|12	0	0	0	0	0	-80.13	0.36	0.66
CFTR-C_GG	NP_001252541.1	CNOT1	7|14|4|7	32	8	4	27|28|26|22|13|2|16|13|15|12|6|6|8|9|7|13|10|8|25|31|5|5	0	0	0	0	0	-47.87	0.57	0.64
CFTR-C_GG	NP_001254485.1	PDCD6	11|10|13|12	46	11.5	4	5|4|5|5|16|2|7|8|11|9|4|7|2|1|9|10|12|8|18|17|1|4	0	0	0	0	0	-12.58	1.53	0.6
CFTR-C_GG	NP_001254507.1	TOR1AIP1	7|3|2|4	16	4	4	6|5|5|4|5|0|1|2|0|0|4|4|5|2|2|0|2|2|5|4|14|11	0	0.02	0	0.02	0	-11.29	1.06	0.56
CFTR-C_GG	NP_002379.3	MCM3	24|23|21|34	102	25.5	4	11|17|25|23|24|15|22|17|11|10|20|21|16|15|12|13|17|24|20|25|13|10	0	0	0	0	0	-31.58	1.47	0.62
CFTR-C_GG	NP_056130.2	LARP1	61|57|52|43	213	53.25	4	115|113|118|116|72|22|79|57|77|81|65|70|121|108|115|111|100|98|109|126|45|40	0	0	0	0	0	-264.98	0.6	0.66
CFTR-C_GG	NP_060548.2	LARP1B	2|2|4|1	9	2.25	4	13|11|13|13|10|5|4|2|5|4|6|9|11|14|4|5|6|8|12|12|0|0	0	0	0	0	0	-29.47	0.3	0.66
CFTR-C_GG	NP_060225.4	NSUN2	24|28|24|31	107	26.75	4	5|10|8|11|36|25|20|23|25|21|25|25|26|40|18|25|16|18|21|21|18|20	0	0	0	0	0	-39.04	1.29	0.64
CFTR-C_GG	NP_115810.2	ZNF512	3|5|1|1	10	2.5	4	2|5|6|5|10|0|1|3|0|0|3|7|7|11|1|2|3|2|10|8|14|8	0	0	0	0	0	-18.02	0.51	0.61
CFTR-C_GG	NP_115958.2	GLYR1	11|7|7|7	32	8	4	20|20|26|16|28|10|14|10|11|16|35|39|26|32|4|11|10|12|37|30|28|34	0	0	0	0	0	-71.01	0.38	0.66
CFTR-C_GG	NP_060395.5	DENND4C	26|27|25|21	99	24.75	4	25|22|24|21|7|2|11|6|7|9|12|7|23|23|9|11|11|5|30|30|10|11	0	0	0	0	0	-21.31	1.72	0.62
CFTR-C_GG	XP_003960691.1	LOC101060252	3|2|5|4	14	3.5	4	5|3|4|5|8|0|8|7|6|6|7|6|4|6|11|10|10|10|3|3|1|1	0	0	0	0	0	-18.88	0.62	0.66
CFTR-C_GG	NP_055535.2	SLK	18|18|19|12	67	16.75	4	83|70|71|64|35|4|44|46|38|38|38|40|81|69|50|56|53|55|61|74|46|48	0	0	0	0	0	-190.84	0.32	0.66
CFTR-C_GG	NP_037519.2	UQCR10	4|1|3|5	13	3.25	4	4|4|6|4|3|0|2|1|3|2|2|4|1|1|3|4|5|4|0|1|2|2	0.01	0.04	0.01	0.04	0.01	-9.13	1.23	0.53
CFTR-C_GG	NP_058431.2	CRK	23|26|16|27	92	23	4	56|49|56|61|75|14|33|29|47|29|50|60|99|96|53|63|54|54|74|67|83|79	0	0	0	0	0	-202.24	0.4	0.66
CFTR-C_GG	NP_004414.3	DVL3	13|9|6|7	35	8.75	4	60|56|67|58|44|14|43|42|30|29|33|32|48|59|48|52|46|47|73|77|22|27	0	0	0	0	0	-178.57	0.19	0.66
CFTR-C_GG	NP_004413.1	DVL2	1|4|1|2	8	2	4	69|80|63|75|22|16|28|22|29|22|4|7|28|33|26|23|23|28|60|71|13|9	0	0	0	0	0	-145.7	0.06	0.66
CFTR-C_GG	NP_006635.2	HSPH1	21|17|13|6	57	14.25	4	55|55|46|48|26|8|15|13|16|16|15|5|21|24|17|19|26|18|42|41|21|16	0	0	0	0	0	-91.32	0.56	0.66
CFTR-C_GG	NP_976221.1	HDLBP	26|29|29|22	106	26.5	4	69|66|58|57|52|12|39|33|47|32|55|55|93|96|58|58|59|49|74|89|59|67	0	0	0	0	0	-186.46	0.46	0.66
CFTR-C_GG	NP_004448.2	ACSL3	3|3|4|5	15	3.75	4	0|0|0|0|4|0|0|0|0|0|4|0|6|5|0|4|1|2|4|2|7|5	0.11	0.26	0.11	0.26	0.11	-3.26	1.88	0.47
CFTR-C_GG	NP_001654.1	ARF6	13|10|14|13	50	12.5	4	5|5|4|6|6|3|5|5|6|3|3|6|7|5|3|6|2|4|6|7|3|5	0.48	0.8	0.48	0.8	0.48	-3.66	2.62	0.19
CFTR-C_GG	NP_001687.1	ATP6V1E1	5|3|3|4	15	3.75	4	6|7|5|5|1|0|0|1|3|1|4|6|3|6|2|3|7|3|10|10|10|11	0	0	0	0	0	-13.21	0.79	0.6
CFTR-C_GG	NP_001748.1	CBR1	3|2|0|2	7	1.75	4	0|0|0|0|2|1|0|0|0|0|0|0|1|1|0|0|0|0|0|0|2|3	0.48	0.79	0.48	0.79	0.48	-2.79	3.85	0.21
CFTR-C_GG	NP_001753.1	CCT6A	74|59|102|78	313	78.25	4	42|49|41|42|64|35|53|42|45|40|68|70|71|67|75|72|66|74|135|124|27|28	0	0	0	0	0	-127.37	1.29	0.66
CFTR-C_GG	NP_001777.1	CDK1	43|55|61|59	218	54.5	4	50|39|52|53|51|0|46|38|45|51|34|43|39|49|62|58|52|46|37|32|30|30	0	0	0	0	0	-88.17	1.28	0.66
CFTR-C_GG	NP_001157882.1	CDK5	5|2|6|5	18	4.5	4	0|0|1|0|1|0|0|3|3|3|1|1|1|0|3|2|3|4|3|2|1|2	0.55	0.88	0.55	0.88	0.55	-3.62	2.91	0.12
CFTR-C_GG	NP_439892.2	CDK2	4|5|7|8	24	6	4	9|11|16|17|16|7|8|10|9|9|11|12|20|19|6|7|8|8|13|12|13|18	0	0	0	0	0	-39.41	0.51	0.66
CFTR-C_GG	NP_001252.1	CDK9	2|0|2|1	5	1.25	4	13|11|16|13|8|1|7|4|1|7|5|13|15|22|8|9|4|5|15|12|10|11	0	0	0	0	0	-41.52	0.13	0.66
CFTR-C_GG	NP_005424.1	YES1	2|3|5|1	11	2.75	4	0|1|0|0|7|4|3|1|3|0|0|0|0|0|0|0|0|0|0|1|0|0	0.42	0.79	0.42	0.79	0.42	-2.2	3.02	0.23
CFTR-C_GG	NP_694592.1	FYN	1|0|0|0	1	0.25	4	0|0|0|0|0|0|0|0|0|0|0|0|0|0|0|0|0|2|0|0|0|0	0	0	0	0	0	-1.47	2.5	0.66
CFTR-C_GG	NP_938033.1	SRC	3|2|4|3	12	3	4	1|1|3|4|0|0|0|0|0|0|0|0|0|0|0|0|0|0|2|0|0|0	0.74	0.86	0.74	0.86	0.74	0.3	6	0.06
CFTR-C_GG	NP_148978.2	CDK16	1|0|0|0	1	0.25	4	2|1|0|1|0|1|1|0|1|0|0|1|3|6|0|0|0|0|8|6|4|3	0	0	0	0	0	-7.43	0.14	0.66
CFTR-C_GG	NP_003463.1	DEK	4|3|3|4	14	3.5	4	2|1|2|1|12|0|4|1|3|5|1|2|7|8|3|4|5|3|12|9|8|7	0	0	0	0	0	-12.45	0.77	0.66
CFTR-C_GG	NP_000782.1	DHFR	18|14|9|11	52	13	4	5|6|4|8|3|2|7|8|8|8|6|6|8|12|9|9|10|7|4|2|0|2	0.2	0.74	0.2	0.74	0.2	-9.45	2.13	0.42
CFTR-C_GG	NP_001393.1	EEF1A1	144|164|238|179	725	181.25	4	141|136|142|157|222|85|97|104|114|95|113|132|211|201|208|230|211|195|138|105|169|202	0	0	0	0	0	-337.2	1.17	0.66
CFTR-C_GG	NP_001949.1	EEF1A2	5|5|5|2	17	4.25	4	13|75|95|91|117|4|4|6|4|2|63|11|8|11|1|4|6|8|1|0|10|13	0	0	0	0	0	-99.97	0.17	0.66
CFTR-C_GG	NP_001407.1	EIF4A1	88|83|87|99	357	89.25	4	68|69|66|66|78|21|70|59|68|53|70|47|63|62|110|87|83|95|48|47|68|62	0	0	0	0	0	-115.22	1.34	0.66
CFTR-C_GG	NP_001958.2	EIF4A2	1|1|4|1	7	1.75	4	6|9|6|6|0|0|0|0|0|3|0|3|5|6|0|3|3|3|2|4|0|0	0	0.01	0	0.01	0	-9.03	0.65	0.56
CFTR-C_GG	NP_001419.1	ENO1	278|232|360|309	1179	294.75	4	199|194|202|234|265|122|170|136|157|103|215|187|260|231|204|213|206|188|204|219|147|185	0	0	0	0	0	-346.1	1.53	0.66
CFTR-C_GG	NP_001422.1	EPB41L2	81|66|61|51	259	64.75	4	100|100|102|105|58|23|64|51|45|46|58|57|85|84|86|85|74|92|108|88|72|69	0	0	0	0	0	-194.76	0.86	0.66
CFTR-C_GG	NP_036439.2	EPB41L3	81|82|75|81	319	79.75	4	145|138|132|138|120|11|103|90|104|79|68|55|86|112|158|160|139|137|113|133|114|113	0	0	0	0	0	-289.42	0.72	0.66
CFTR-C_GG	NP_001159477.1	EPB41	83|90|78|62	313	78.25	4	13|89|96|89|94|9|76|63|82|67|61|65|93|90|100|109|16|100|124|10|69|66	0	0	0	0	0	-163.7	1.09	0.66
CFTR-C_GG	NP_001972.1	EPS15	47|50|38|37	172	43	4	57|50|56|55|23|8|31|35|43|25|19|20|43|47|40|41|41|38|61|72|19|14	0	0	0	0	0	-80.7	1.13	0.66
CFTR-C_GG	NP_002096.1	H2AFX	22|14|19|0	55	13.75	4	20|0|0|0|0|0|0|0|0|0|0|0|0|0|0|0|0|0|0|0|0|0	0.74	0.99	0.74	0.99	0.74	-4.99	15.12	0.05
CFTR-C_GG	NP_002097.1	H2AFZ	3|0|0|4	7	1.75	4	0|0|0|0|0|0|6|4|4|5|6|6|0|0|0|5|6|5|0|0|4|6	0.01	0.02	0.01	0.02	0.01	-11	0.68	0.55
CFTR-C_GG	NP_001035807.1	HIST2H2AA4	1|0|1|0	2	0.5	4	0|0|0|0|0|0|0|0|0|30|0|0|0|0|0|0|0|0|0|0|0|0	0	0	0	0	0	-4.78	0.37	0.66
CFTR-C_GG	NP_002626.1	SLC25A3	29|32|34|31	126	31.5	4	24|24|24|27|22|12|15|12|16|6|19|24|16|14|17|20|15|16|27|27|5|6	0	0	0	0	0	-22.45	1.79	0.62
CFTR-C_GG	NP_002706.1	PPP2CA	28|25|22|24	99	24.75	4	13|13|12|14|11|2|4|4|7|3|8|8|13|13|5|4|4|4|14|10|11|12	0.42	0.9	0.42	0.9	0.42	-2.81	2.88	0.23
CFTR-C_GG	NP_002708.1	PPP2R2A	59|58|58|46	221	55.25	4	45|47|41|47|31|13|30|23|21|19|16|29|20|20|30|32|27|31|41|42|10|10	0	0	0	0	0	-37.06	1.94	0.64
CFTR-C_GG	NP_060931.2	PPP2R2D	1|0|0|0	1	0.25	4	0|0|0|0|0|0|0|0|0|0|0|0|0|0|0|0|0|0|0|0|0|0	0	0	0	0	0	-1.46	2.5	0.66
CFTR-C_GG	NP_002721.1	PRKACA	10|9|12|9	40	10	4	8|9|7|9|13|6|5|6|7|4|5|3|6|5|9|8|5|6|0|7|3|5	0	0	0	0	0	-9.83	1.62	0.57
CFTR-C_GG	NP_002756.1	PRPS2	2|0|3|1	6	1.5	4	0|6|7|6|3|0|11|2|0|4|3|3|0|2|2|3|1|6|0|0|0|0	0	0	0	0	0	-11.36	0.56	0.57
CFTR-C_GG	NP_002755.1	PRPS1	2|15|3|3	23	5.75	4	7|0|0|0|2|1|1|1|12|1|1|1|10|8|2|3|3|2|5|6|2|3	0.23	0.9	0.23	0.9	0.23	-9.06	1.78	0.4
CFTR-C_GG	NP_002794.1	PSMC2	17|9|14|14	54	13.5	4	30|34|35|31|10|7|17|16|20|17|15|15|21|24|22|20|23|20|21|21|6|16	0	0	0	0	0	-61.45	0.67	0.66
CFTR-C_GG	NP_002807.1	PSMD12	11|7|6|3	27	6.75	4	15|12|17|17|9|2|9|7|5|7|4|8|8|8|8|10|7|10|5|8|9|9	0	0	0	0	0	-29.6	0.77	0.62
CFTR-C_GG	NP_002849.1	ABCD3	34|30|29|22	115	28.75	4	32|33|25|29|32|13|31|20|25|24|17|20|18|19|35|25|40|31|36|32|16|11	0	0	0	0	0	-59.29	1.12	0.65
CFTR-C_GG	NP_002856.1	RAB2A	16|15|11|17	59	14.75	4	10|8|10|7|8|0|9|4|6|6|6|7|4|7|6|6|6|7|7|6|4|5	0.23	0.56	0.23	0.56	0.23	-7.53	2.33	0.4
CFTR-C_GG	NP_002871.1	RAF1	4|5|2|3	14	3.5	4	5|7|6|6|1|0|2|3|2|2|1|2|2|2|1|0|0|1|2|2|0|0	0.07	0.18	0.07	0.18	0.07	-5.42	1.64	0.49
CFTR-C_GG	NP_000970.1	RPL18	22|21|14|16	73	18.25	4	9|12|9|12|14|0|13|14|13|7|17|10|15|10|7|9|10|14|10|11|14|16	0	0	0	0	0	-20.16	1.63	0.6
CFTR-C_GG	NP_000995.1	RPLP2	27|20|19|22	88	22	4	30|40|38|40|24|7|12|19|21|12|26|26|41|34|27|28|26|28|17|16|31|35	0	0	0	0	0	-66.42	0.84	0.65
CFTR-C_GG	NP_000994.1	RPLP1	14|12|19|12	57	14.25	4	6|7|5|4|10|9|8|8|8|10|11|7|8|5|9|8|13|9|5|7|11|11	0.01	0.05	0.01	0.05	0.01	-12.39	1.75	0.54
CFTR-C_GG	NP_001021.1	RPS27	11|2|1|13	27	6.75	4	1|6|11|1|13|0|8|10|11|13|12|4|9|11|13|14|11|2|6|1|2|7	0	0	0	0	0	-29.2	0.89	0.6
CFTR-C_GG	NP_000997.1	RPS3A	22|22|20|21	85	21.25	4	16|20|20|17|20|15|18|15|22|15|32|29|66|80|18|20|19|15|37|31|41|42	0	0	0	0	0	-69.3	0.77	0.66
CFTR-C_GG	NP_000998.1	RPS4X	36|37|48|43	164	41	4	23|21|21|23|25|18|28|30|24|27|32|31|39|38|52|51|51|43|33|30|26|26	0	0	0	0	0	-59.33	1.3	0.65
CFTR-C_GG	NP_003016.1	SH3GL1	9|8|17|6	40	10	4	15|20|22|18|18|9|8|8|9|7|18|12|32|39|15|16|9|14|23|21|16|22	0	0	0	0	0	-55.2	0.59	0.65
CFTR-C_GG	NP_003124.1	SRP9	3|5|3|6	17	4.25	4	4|3|2|3|4|0|3|2|2|2|3|4|3|2|0|0|0|0|3|3|2|2	0.17	0.45	0.17	0.45	0.17	-4.19	1.99	0.44
CFTR-C_GG	NP_003555.1	TAGLN2	40|42|37|37	156	39	4	89|91|112|111|121|74|56|53|58|53|123|111|148|169|80|72|79|75|65|73|99|79	0	0	0	0	0	-284.36	0.43	0.66
CFTR-C_GG	NP_003339.1	UBE2N	4|4|9|4	21	5.25	4	3|5|3|6|6|0|5|3|5|3|3|6|2|2|3|4|4|4|2|3|2|1	0.1	0.38	0.1	0.38	0.1	-7.22	1.54	0.47
CFTR-C_GG	NP_000373.1	ALDH3A2	14|14|11|14	53	13.25	4	8|8|9|12|16|7|11|9|13|11|19|27|23|20|18|16|12|15|6|8|10|12	0	0	0	0	0	-31.3	1.01	0.64
CFTR-C_GG	NP_000242.1	MSH2	16|11|17|20	64	16	4	34|28|27|29|14|10|7|11|8|6|20|17|31|25|15|10|13|13|37|37|8|9	0	0	0	0	0	-51.3	0.86	0.65
CFTR-C_GG	NP_000265.1	OAT	23|24|35|38	120	30	4	8|9|9|6|10|7|13|11|13|12|0|5|1|1|9|4|8|7|6|2|1|1	0.95	1	0.95	1	0.95	1.93	4.62	0.01
CFTR-C_GG	NP_055181.3	GNL3	34|31|40|34	139	34.75	4	18|17|22|17|37|13|21|24|29|20|36|48|29|33|32|34|37|43|38|38|17|25	0	0	0	0	0	-56.2	1.22	0.65
CFTR-C_GG	NP_005119.2	DOPEY2	12|6|4|8	30	7.5	4	3|5|1|1|4|0|2|1|1|3|0|0|0|0|1|1|0|1|5|5|0|0	0.73	0.99	0.73	0.99	0.73	-0.8	4.85	0.07
CFTR-C_GG	NP_002559.2	PABPC1	39|25|26|18	108	27	4	44|42|40|31|31|1|34|26|34|35|29|41|35|43|55|49|45|46|49|39|16|21	0	0	0	0	0	-105.03	0.76	0.66
CFTR-C_GG	NP_001129125.1	PABPC4	17|7|15|11	50	12.5	4	18|16|11|17|26|4|18|16|16|12|14|15|29|32|23|21|20|19|28|17|14|15	0	0	0	0	0	-58.67	0.69	0.66
CFTR-C_GG	NP_996895.1	AP3M1	7|10|11|8	36	9	4	4|0|2|0|6|0|4|7|6|5|5|4|1|2|8|9|6|8|13|12|6|6	0.01	0.02	0.01	0.02	0.01	-8.84	1.74	0.55
CFTR-C_GG	NP_002727.2	PRKAR2B	2|2|4|0	8	2	4	10|8|11|8|6|5|8|3|3|4|4|6|9|8|5|5|5|4|8|6|3|3	0	0	0	0	0	-26.16	0.33	0.66
CFTR-C_GG	NP_004175.2	WARS	36|38|48|57	179	44.75	4	37|40|50|48|83|38|53|41|46|52|79|83|122|127|54|58|54|51|69|55|22|28	0	0	0	0	0	-158.91	0.76	0.66
CFTR-C_GG	NP_004291.1	ACP1	4|1|1|2	8	2	4	1|0|0|0|0|0|0|0|0|0|0|0|0|0|1|0|0|0|0|0|0|0	0.49	1	0.49	1	0.49	1.05	20	0.17
CFTR-C_GG	NP_004037.1	ATP5A1	145|124|172|154	595	148.75	4	149|140|168|159|133|44|110|90|109|83|103|82|93|93|161|151|145|139|111|126|92|85	0	0	0	0	0	-231.41	1.28	0.66
CFTR-C_GG	NP_004273.1	BAG2	7|12|9|7	35	8.75	4	6|4|3|6|5|1|12|5|6|3|2|5|5|6|5|4|3|6|4|5|6|5	0.05	0.2	0.05	0.2	0.05	-8.04	1.8	0.5
CFTR-C_GG	NP_004850.1	CLTC	76|72|85|75	308	77	4	21|19|24|18|33|17|45|33|36|34|14|18|6|4|25|25|39|27|11|15|4|6	0.53	0.96	0.53	0.96	0.53	-1.53	3.57	0.13
CFTR-C_GG	NP_004484.1	HSD17B10	28|28|35|35	126	31.5	4	20|19|12|16|35|17|26|16|19|23|15|16|8|14|16|18|21|18|19|19|10|12	0	0	0	0	0	-23.56	1.78	0.62
CFTR-C_GG	NP_004512.1	KIF5B	54|62|40|40	196	49	4	36|49|48|46|34|21|41|43|46|37|45|46|73|83|54|57|49|45|68|56|31|32	0	0	0	0	0	-109.45	1.04	0.66
CFTR-C_GG	NP_004634.1	PABPN1	4|4|1|2	11	2.75	4	0|4|0|0|5|0|0|0|0|2|6|7|9|0|0|0|0|0|10|6|5|0	0.02	0.04	0.02	0.04	0.02	-7.86	1.12	0.53
CFTR-C_GG	NP_004588.1	SNRPD2	4|8|2|6	20	5	4	20|16|7|8|26|4|14|10|16|8|26|20|19|28|7|10|10|6|21|28|19|21	0	0	0	0	0	-60.92	0.32	0.66
CFTR-C_GG	NP_004790.2	ZFYVE9	8|13|6|5	32	8	4	0|4|1|1|0|0|0|0|0|2|0|1|1|1|0|0|0|0|3|2|1|0	0.96	1	0.96	1	0.96	2.16	10.35	0.01
CFTR-C_GG	NP_004921.1	CAPZB	18|16|13|12	59	14.75	4	48|41|51|46|19|4|23|30|27|22|18|12|26|31|32|28|31|32|30|32|20|21	0	0	0	0	0	-88.29	0.52	0.66
CFTR-C_GG	NP_005262.1	GLUD1	6|7|12|11	36	9	4	12|13|6|7|7|0|12|8|11|11|8|11|0|5|14|14|17|16|15|9|6|6	0	0	0	0	0	-25.82	0.95	0.62
CFTR-C_GG	NP_005310.1	HIST1H1C	15|4|4|16	39	9.75	4	15|15|14|14|10|7|9|3|8|4|23|26|5|19|51|46|48|40|4|16|29|24	0	0	0	0	0	-71.12	0.5	0.66
CFTR-C_GG	NP_005311.1	HIST1H1D	3|17|20|1	41	10.25	4	0|0|0|1|0|0|4|0|0|4|7|5|22|1|0|0|0|0|15|2|2|0	0.46	0.93	0.46	0.93	0.46	-9.26	3.58	0.22
CFTR-C_GG	NP_005491.1	SAE1	8|9|10|9	36	9	4	6|7|8|11|10|11|7|5|3|2|14|14|12|9|5|8|8|4|14|16|6|6	0	0	0	0	0	-19.04	1.06	0.62
CFTR-C_GG	NP_005727.1	ACTR1A	23|17|23|19	82	20.5	4	39|34|26|27|9|1|18|17|11|6|9|6|10|15|12|19|15|12|18|20|7|8	0	0	0	0	0	-29.91	1.33	0.63
CFTR-C_GG	NP_005745.1	G3BP1	35|37|42|33	147	36.75	4	53|46|44|52|48|24|49|45|40|44|53|64|55|51|46|49|52|41|43|38|45|45	0	0	0	0	0	-119.6	0.79	0.66
CFTR-C_GG	NP_036429.2	G3BP2	3|6|0|2	11	2.75	4	5|3|0|4|1|0|0|0|0|1|5|3|0|0|0|0|0|0|2|1|0|0	0.34	0.81	0.34	0.81	0.34	-4.77	2.42	0.27
CFTR-C_GG	NP_005564.1	LMNB1	17|19|27|21	84	21	4	10|12|10|15|30|11|13|13|14|8|25|26|16|14|21|24|23|26|24|14|5|5	0	0	0	0	0	-33.37	1.29	0.63
CFTR-C_GG	NP_005582.1	MRE11A	62|53|65|67	247	61.75	4	182|186|188|192|118|68|91|97|104|87|100|96|140|160|178|186|174|170|159|161|112|124	0	0	0	0	0	-448.75	0.44	0.66
CFTR-C_GG	NP_005875.1	PAK4	5|7|4|11	27	6.75	4	9|10|7|7|6|1|7|2|8|3|10|9|16|17|1|2|4|1|8|7|4|5	0	0	0	0	0	-18.22	1.03	0.6
CFTR-C_GG	NP_005868.1	SF3A1	5|7|6|4	22	5.5	4	42|50|39|39|28|11|22|17|17|17|34|38|32|30|22|19|23|17|70|79|26|30	0	0	0	0	0	-124.67	0.17	0.66
CFTR-C_GG	NP_005619.1	SLC1A5	13|14|14|12	53	13.25	4	10|13|12|15|20|8|15|18|18|18|8|17|24|20|17|18|18|20|19|16|13|14	0	0	0	0	0	-40.29	0.83	0.66
CFTR-C_GG	NP_001001973.1	ATP5C1	44|36|41|33	154	38.5	4	31|29|33|32|36|16|21|21|15|14|19|16|28|33|24|25|28|24|37|35|15|18	0	0	0	0	0	-41.51	1.54	0.64
CFTR-C_GG	NP_003320.2	TXN	10|8|13|10	41	10.25	4	3|4|4|5|6|1|5|2|6|8|9|7|4|4|13|7|10|13|8|7|1|1	0.01	0.02	0.01	0.02	0.01	-9.75	1.76	0.55
CFTR-C_GG	NP_055805.1	RALGAPA1	61|69|34|33	197	49.25	4	3|5|2|1|0|0|0|2|1|0|2|1|1|0|0|0|0|0|2|0|1|2	1	1	1	1	1	24.76	47.11	0
CFTR-C_GG	NP_006467.4	ATP5L	7|7|6|9	29	7.25	4	4|6|7|2|5|0|2|2|2|3|2|3|0|0|6|4|2|3|3|2|5|2	0.27	0.7	0.27	0.7	0.27	-2.88	2.45	0.29
CFTR-C_GG	NP_001264.2	CHD4	56|59|42|37	194	48.5	4	163|129|106|135|93|47|77|64|69|73|118|113|113|124|89|98|95|78|151|174|83|64	0	0	0	0	0	-333.89	0.47	0.66
CFTR-C_GG	NP_006381.2	IPO8	5|2|2|4	13	3.25	4	4|4|3|3|9|5|3|6|4|4|2|3|5|2|3|3|3|3|5|5|0|1	0	0	0	0	0	-11.12	0.89	0.58
CFTR-C_GG	NP_057087.2	WIPI2	13|7|16|6	42	10.5	4	64|54|76|82|36|17|28|27|26|31|33|36|98|96|41|47|34|37|54|62|33|32	0	0	0	0	0	-185.58	0.22	0.66
CFTR-C_GG	NP_001005751.1	FAM21A	21|25|0|16	62	15.5	4	16|15|16|9|22|10|23|4|3|21|0|13|7|29|9|2|12|0|17|10|0|6	0	0	0	0	0	-47.99	1.4	0.59
CFTR-C_GG	NP_006422.1	CCT2	63|56|53|62	234	58.5	4	49|51|60|59|80|32|58|50|50|53|82|68|94|98|79|74|82|77|151|156|55|68	0	0	0	0	0	-186.41	0.79	0.66
CFTR-C_GG	NP_006420.1	CCT7	48|47|51|36	182	45.5	4	21|24|23|17|49|29|42|39|33|38|49|47|42|43|45|44|43|38|94|100|30|32	0	0	0	0	0	-95.83	1.09	0.66
CFTR-C_GG	NP_006144.1	NCK1	4|2|1|0	7	1.75	4	16|14|11|15|18|5|8|7|12|6|9|21|40|27|8|13|14|11|17|14|19|22	0	0	0	0	0	-65.05	0.12	0.66
CFTR-C_GG	NP_006237.1	PPP2R5E	51|56|65|43	215	53.75	4	0|0|0|0|0|0|0|0|0|0|0|0|0|0|0|0|0|0|0|0|0|0	1	1	1	1	1	64.65	537.5	0
CFTR-C_GG	NP_006319.1	RBM14	17|26|24|20	87	21.75	4	6|8|5|4|15|1|17|20|20|16|10|12|0|2|26|25|29|24|11|9|4|4	0	0	0	0	0	-18.96	1.79	0.6
CFTR-C_GG	NP_006392.1	ANP32B	12|15|11|9	47	11.75	4	5|5|7|7|11|0|8|5|7|0|7|14|17|17|8|7|6|6|10|12|12|14	0	0	0	0	0	-17.23	1.4	0.6
CFTR-C_GG	NP_006318.1	TIMM23	9|9|13|7	38	9.5	4	4|5|6|4|13|0|6|8|5|7|0|0|0|5|12|12|13|13|4|0|0|0	0.01	0.06	0.01	0.06	0.01	-9.02	1.79	0.53
CFTR-C_GG	NP_055869.1	UHRF1BP1L	26|33|25|22	106	26.5	4	1|0|1|2|0|0|0|0|1|0|0|0|1|0|1|0|0|1|2|3|0|0	1	1	1	1	1	28.11	44.85	0
CFTR-C_GG	NP_004989.2	MYO1E	2|0|0|2	4	1	4	7|3|11|4|0|0|0|1|1|2|0|0|10|12|0|0|0|0|4|0|2|3	0	0	0	0	0	-11.36	0.37	0.66
CFTR-C_GG	NP_006537.3	IGF2BP1	27|27|17|27	98	24.5	4	22|20|23|23|33|7|19|23|36|29|32|27|19|23|27|23|25|21|19|23|32|20	0	0	0	0	0	-61.38	1.02	0.65
CFTR-C_GG	NP_006073.2	TUBA1B	229|204|27|254	714	178.5	4	0|16|0|0|15|81|13|12|11|6|12|10|82|44|32|27|24|25|21|21|17|18	0.75	1	0.75	1	0.75	-38.75	8.06	0.04
CFTR-C_GG	NP_006588.1	HSPA8	118|107|115|102	442	110.5	4	292|274|304|301|113|22|130|107|127|103|123|135|167|185|207|208|175|166|192|171|108|129	0	0	0	0	0	-465.3	0.65	0.66
CFTR-C_GG	NP_002146.2	HSPA6	30|32|0|23	85	21.25	4	25|16|25|27|0|0|17|13|0|2|17|15|44|36|41|40|33|30|15|22|17|0	0	0	0	0	0	-86.56	1.07	0.64
CFTR-C_GG	NP_006494.1	PSMC4	22|24|23|19	88	22	4	22|20|32|25|33|20|28|32|20|16|9|5|9|15|13|16|11|11|12|12|5|8	0	0	0	0	0	-32.76	1.29	0.64
CFTR-C_GG	NP_006550.1	KHDRBS1	32|18|19|18	87	21.75	4	15|13|14|13|36|17|24|30|27|29|19|21|14|17|30|30|29|27|18|12|13|14	0	0	0	0	0	-48.66	1.04	0.64
CFTR-C_GG	NP_055950.1	NUP205	19|21|23|20	83	20.75	4	11|12|7|12|26|11|12|8|12|14|13|12|6|7|16|15|12|12|14|16|8|9	0	0	0	0	0	-16.29	1.72	0.61
CFTR-C_GG	NP_110379.2	TCP1	108|109|137|116	470	117.5	4	91|74|84|92|106|55|97|88|82|93|94|94|130|139|124|122|120|117|157|145|86|92	0	0	0	0	0	-209.21	1.13	0.66
CFTR-C_GG	NP_006861.1	DSTN	5|2|8|4	19	4.75	4	1|2|0|1|4|0|3|2|2|0|3|0|5|3|3|0|2|1|0|1|0|0	0.48	0.95	0.48	0.95	0.48	-3.27	3.17	0.19
CFTR-C_GG	NP_006845.1	KDELR2	3|0|1|0	4	1	4	0|0|0|0|1|1|0|1|0|0|0|0|0|0|0|0|1|1|0|0|0|0	0.24	0.95	0.24	0.95	0.24	-1.92	4.4	0.39
CFTR-C_GG	NP_006749.1	U2AF1	12|11|16|15	54	13.5	4	11|15|17|20|26|8|15|9|15|12|14|14|7|9|14|16|18|16|14|15|10|9	0	0	0	0	0	-33.89	0.98	0.64
CFTR-C_GG	NP_006752.1	YWHAE	13|11|10|11	45	11.25	4	25|22|27|18|16|4|19|19|13|17|19|21|24|27|22|16|16|14|25|29|11|12	0	0	0	0	0	-55.05	0.59	0.66
CFTR-C_GG	NP_006817.1	YWHAQ	8|8|9|9	34	8.5	4	6|7|6|7|9|9|11|13|5|8|8|7|9|8|8|10|8|9|8|5|0|1	0	0	0	0	0	-15.41	1.15	0.62
CFTR-C_GG	NP_001129171.1	YWHAZ	8|12|7|7	34	8.5	4	11|14|11|11|15|10|9|7|9|5|10|9|18|14|4|3|7|4|18|19|2|1	0	0	0	0	0	-24.5	0.89	0.63
CFTR-C_GG	NP_036611.2	YWHAG	3|4|2|1	10	2.5	4	6|7|4|9|5|6|8|9|4|7|7|7|9|5|3|3|3|2|13|12|1|1	0	0	0	0	0	-22.67	0.42	0.66
CFTR-C_GG	NP_647539.1	YWHAB	6|6|6|7	25	6.25	4	6|5|7|7|9|6|7|8|3|6|9|8|9|10|6|3|4|5|14|9|0|0	0	0	0	0	0	-14.78	0.98	0.62
CFTR-C_GG	NP_003396.1	YWHAH	2|3|0|1	6	1.5	4	7|7|5|6|4|4|4|4|4|4|0|0|10|7|1|1|1|2|6|10|0|2	0	0	0	0	0	-17.27	0.37	0.66
CFTR-C_GG	NP_004406.2	DSP	35|29|40|30	134	33.5	4	47|50|45|40|28|11|37|36|29|34|18|24|22|23|41|37|42|36|28|44|8|14	0	0	0	0	0	-69.55	1.06	0.65
CFTR-C_GG	NP_001611.1	AHNAK	262|256|175|165	858	214.5	4	767|779|688|730|225|19|350|254|360|289|189|221|326|326|418|409|360|357|498|490|313|344	0	0	0	0	0	#NAME?	0.54	0.66
CFTR-C_GG	NP_059992.3	LRP8	10|10|7|11	38	9.5	4	0|0|0|0|0|0|0|0|0|0|0|0|0|0|0|0|0|0|0|0|0|0	1	1	1	1	1	11.59	95	0
CFTR-C_GG	NP_005078.2	FXR1	7|4|6|6	23	5.75	4	29|23|26|21|13|0|16|17|17|13|11|10|14|14|14|11|13|14|12|5|14|15	0	0	0	0	0	-51.04	0.39	0.66
CFTR-C_GG	NP_003371.2	VIM	148|149|137|112	546	136.5	4	239|209|193|186|105|22|97|75|79|69|86|90|97|92|136|125|126|139|163|164|92|104	0	0	0	0	0	-268.08	1.12	0.66
CFTR-C_GG	NP_116116.1	INA	3|4|0|3	10	2.5	4	10|6|7|3|8|2|3|5|1|2|2|4|4|2|2|2|2|0|1|2|0|1	0	0	0	0	0	-13.34	0.8	0.58
CFTR-C_GG	NP_006149.2	NEFL	1|3|3|1	8	2	4	1|0|0|1|0|0|0|1|0|0|0|1|2|0|0|0|0|0|0|0|0|0	0.48	0.96	0.48	0.96	0.48	-0.56	7.33	0.19
CFTR-C_GG	NP_060137.2	CCDC132	6|2|4|2	14	3.5	4	4|9|9|16|4|0|2|3|1|4|1|1|6|5|3|3|1|1|5|5|1|1	0	0	0	0	0	-11.61	0.91	0.57
CFTR-C_GG	NP_056169.1	NUP188	6|4|8|3	21	5.25	4	3|4|4|6|13|4|5|6|10|7|3|2|0|0|2|3|1|2|4|8|2|4	0	0.01	0	0.01	0	-11.3	1.24	0.56
CFTR-C_GG	NP_056257.1	CNOT10	1|3|0|1	5	1.25	4	7|4|4|6|3|0|1|1|0|2|1|0|6|8|2|2|1|2|4|5|4|5	0	0	0	0	0	-13.22	0.4	0.66
CFTR-C_GG	NP_005989.3	CCT3	58|56|61|62	237	59.25	4	43|46|39|44|66|36|56|40|58|49|54|58|75|59|77|68|64|71|104|98|55|65	0	0	0	0	0	-131.44	0.98	0.66
CFTR-C_GG	NP_000273.2	PCCA	712|638|940|801	3091	772.75	4	448|420|401|401|394|78|845|798|736|641|94|95|132|141|1058|1108|997|1005|310|345|103|83	0	0	0	0	0	#NAME?	1.6	0.66
CFTR-C_GG	NP_001018146.1	NME1-NME2	14|10|12|13	49	12.25	4	22|21|22|18|16|2|13|10|13|11|51|35|30|31|17|17|14|16|0|6|15|15	0	0	0	0	0	-50.68	0.68	0.66
CFTR-C_GG	NP_001883.4	CSNK1A1	11|9|6|10	36	9	4	10|16|13|10|7|0|6|4|5|2|8|6|5|7|9|11|6|8|7|7|6|7	0	0	0	0	0	-17.84	1.24	0.61
CFTR-C_GG	NP_036448.1	KPNA6	7|8|11|7	33	8.25	4	0|4|9|8|0|0|4|0|8|5|8|2|3|11|0|7|0|9|5|16|14|9	0	0.01	0	0.01	0	-9.82	1.49	0.57
CFTR-C_GG	NP_002255.3	KPNA1	1|0|1|0	2	0.5	4	10|3|7|6|8|2|2|5|0|2|0|1|7|5|0|0|8|1|9|3|1|0	0	0	0	0	0	-15.46	0.14	0.66
CFTR-C_GG	NP_036555.1	RPL13A	24|26|23|17	90	22.5	4	7|9|14|14|15|11|20|14|12|11|15|14|19|21|29|30|28|21|10|12|8|7	0	0	0	0	0	-30.55	1.45	0.63
CFTR-C_GG	NP_036602.1	TNPO3	3|7|4|6	20	5	4	3|3|6|4|7|4|3|1|3|4|4|1|2|3|10|7|2|12|4|7|2|3	0	0	0	0	0	-11.77	1.16	0.58
CFTR-C_GG	NP_004060.2	AP2S1	4|5|4|3	16	4	4	2|1|2|0|4|0|2|1|2|0|1|0|0|0|0|0|0|0|3|6|0|0	0.58	0.74	0.58	0.74	0.58	-0.45	3.67	0.11
CFTR-C_GG	NP_039269.2	LIG3	5|6|5|9	25	6.25	4	9|5|11|11|15|2|6|4|2|4|9|6|13|14|5|6|7|5|21|23|7|7	0	0	0	0	0	-24.68	0.72	0.63
CFTR-C_GG	NP_001027454.1	TMPO	22|21|21|12	76	19	4	28|31|39|41|67|44|23|24|20|17|52|47|84|89|32|28|29|35|68|65|48|47	0	0	0	0	0	-150.93	0.44	0.66
CFTR-C_GG	NP_054902.1	DYNLRB1	6|2|1|8	17	4.25	4	6|5|4|5|0|0|0|0|0|0|0|5|0|8|0|2|0|0|0|0|0|0	0.38	0.82	0.38	0.82	0.38	-4.85	2.67	0.25
CFTR-C_GG	NP_055464.1	SAFB2	4|4|0|0	8	2	4	7|11|5|3|20|0|10|9|13|11|7|7|12|9|18|14|15|19|11|12|7|9	0	0	0	0	0	-45.44	0.19	0.66
CFTR-C_GG	NP_055643.1	TOX4	14|20|11|15	60	15	4	51|42|48|46|68|32|27|22|29|32|46|36|71|57|31|27|31|35|78|75|34|37	0	0	0	0	0	-153.24	0.35	0.66
CFTR-C_GG	NP_055752.1	INPP5F	6|3|4|3	16	4	4	4|7|7|9|1|2|2|1|1|1|7|6|17|18|3|1|2|0|14|13|12|14	0	0	0	0	0	-19.49	0.62	0.66
CFTR-C_GG	NP_002037.2	GAPDH	85|80|87|105	357	89.25	4	68|64|70|68|123|51|57|41|55|38|94|91|82|82|74|70|62|62|58|64|59|47	0	0	0	0	0	-122.16	1.33	0.66
CFTR-C_GG	NP_057392.1	CMPK1	6|2|8|8	24	6	4	0|1|1|0|3|1|4|3|2|1|0|0|0|1|0|0|0|1|0|0|0|0	0.8	0.99	0.8	0.99	0.8	-0.85	7.33	0.03
CFTR-C_GG	NP_001186128.1	AK2	1|3|0|4	8	2	4	0|0|0|0|1|1|2|1|1|1|5|3|0|2|0|1|4|4|2|3|0|0	0.14	0.39	0.14	0.39	0.14	-6.21	1.42	0.45
CFTR-C_GG	NP_057457.1	WWOX	61|78|58|71	268	67	4	34|36|29|30|91|24|50|50|66|45|18|37|44|54|75|82|77|80|32|33|45|43	0	0	0	0	0	-88.71	1.37	0.66
CFTR-C_GG	NP_001032238.1	ACOT1	6|5|4|8	23	5.75	4	23|24|22|15|43|0|11|11|16|17|73|57|106|94|26|22|27|17|28|32|50|49	0	0	0	0	0	-136.34	0.17	0.66
CFTR-C_GG	NP_068579.3	EXOC4	93|90|55|39	277	69.25	4	54|51|47|49|7|1|11|9|16|10|9|6|7|13|9|6|8|9|17|13|6|2	0.52	0.98	0.52	0.98	0.52	-10.32	4.23	0.13
CFTR-C_GG	NP_060654.1	ARL8B	5|9|5|7	26	6.5	4	0|0|0|0|0|0|0|0|4|0|2|0|0|0|0|4|0|0|3|2|0|0	0.92	0.98	0.92	0.98	0.92	1.87	9.53	0.01
CFTR-C_GG	NP_620150.1	ARL8A	4|9|0|1	14	3.5	4	6|6|7|5|8|0|1|0|2|0|0|0|0|0|1|0|5|2|0|0|1|3	0.22	0.78	0.22	0.78	0.22	-8.82	1.64	0.41
CFTR-C_GG	NP_006436.3	PRPF8	75|73|57|54	259	64.75	4	136|123|119|115|110|56|85|81|83|67|107|104|73|72|89|84|92|96|143|146|59|59	0	0	0	0	0	-267.92	0.68	0.66
CFTR-C_GG	NP_996790.3	PRKAA1	4|6|4|4	18	4.5	4	4|4|11|11|3|0|4|0|5|4|6|8|6|7|4|6|4|6|6|4|4|0	0	0	0	0	0	-12.25	0.93	0.6
CFTR-C_GG	NP_003565.4	VAPA	10|12|8|11	41	10.25	4	19|20|18|18|23|9|5|12|2|4|6|12|12|9|10|12|8|8|25|26|12|9	0	0	0	0	0	-34.32	0.81	0.66
CFTR-C_GG	NP_004729.1	VAPB	2|5|2|6	15	3.75	4	11|9|10|11|9|4|2|3|5|4|5|9|7|9|6|5|3|4|7|7|11|11	0	0	0	0	0	-24.22	0.54	0.66
CFTR-C_GG	NP_000678.1	AHCY	7|11|9|8	35	8.75	4	12|8|12|9|6|4|5|3|5|5|4|4|7|9|1|2|3|4|3|5|5|4	0	0.01	0	0.01	0	-9.98	1.6	0.57
CFTR-C_GG	NP_001072113.1	CDC16	3|0|0|0	3	0.75	4	4|4|3|3|0|0|2|2|1|0|4|3|0|3|5|7|6|5|13|10|2|5	0	0	0	0	0	-15.91	0.2	0.66
CFTR-C_GG	NP_116026.1	SKP2	2|1|2|2	7	1.75	4	0|1|3|2|3|1|0|0|1|1|2|3|5|6|0|0|1|1|7|8|4|9	0	0	0	0	0	-8.83	0.66	0.66
CFTR-C_GG	NP_068733.1	CFL2	16|16|1|18	51	12.75	4	0|10|9|7|9|5|8|3|10|9|0|0|10|8|0|0|0|0|0|0|0|0	0.63	0.89	0.63	0.89	0.63	-13.89	3.19	0.1
CFTR-C_GG	NP_000987.2	RPL35A	3|3|3|3	12	3	4	3|2|2|3|5|0|4|5|4|4|4|3|3|4|6|7|8|9|4|3|3|3	0	0	0	0	0	-11.01	0.74	0.66
CFTR-C_GG	NP_002757.2	PRPSAP1	2|1|4|1	8	2	4	2|2|1|2|5|3|0|1|0|2|3|4|0|1|0|3|0|2|0|2|0|0	0.09	0.33	0.09	0.33	0.09	-4.84	1.33	0.48
CFTR-C_GG	NP_001856.2	COX7A2	3|3|3|3	12	3	4	0|0|1|1|3|0|0|1|0|1|4|4|3|4|2|3|3|3|2|2|1|1	0.05	0.05	0.05	0.05	0.05	-2.97	1.69	0.5
CFTR-C_GG	NP_803172.1	PPFIA1	2|0|1|0	3	0.75	4	0|0|0|0|1|0|0|0|0|0|0|0|0|0|0|0|0|0|0|0|0|0	0.24	0.96	0.24	0.96	0.24	-1.46	7.5	0.34
CFTR-C_GG	NP_734465.2	UNC5B	3|4|3|1	11	2.75	4	0|0|0|0|0|0|0|0|0|0|0|0|0|0|0|0|0|0|0|0|0|0	0.75	1	0.75	1	0.75	1.05	27.5	0.05
CFTR-C_GG	NP_054817.2	PRDX3	6|8|11|11	36	9	4	9|10|10|8|14|6|7|8|13|6|7|12|3|3|6|4|8|7|12|13|2|5	0	0	0	0	0	-20.05	1.14	0.61
CFTR-C_GG	NP_872426.1	SKA2	6|6|3|0	15	3.75	4	8|8|6|9|6|4|6|5|5|6|4|7|5|8|3|7|5|4|12|14|2|5	0	0	0	0	0	-27.6	0.59	0.66
CFTR-C_GG	NP_061994.1	PPP1R37	3|3|3|4	13	3.25	4	1|3|0|2|0|0|0|0|1|0|1|0|0|0|0|0|1|1|3|0|0|0	0.74	0.87	0.74	0.87	0.74	0.85	5.5	0.05
CFTR-C_GG	NP_001230131.1	RANBP6	8|8|7|0	23	5.75	4	0|0|4|0|7|4|7|5|5|8|9|0|4|0|7|5|3|8|9|10|0|0	0	0.01	0	0.01	0	-18.4	1.33	0.55
CFTR-C_GG	NP_001275.1	AP3S1	4|5|6|6	21	5.25	4	3|2|5|4|2|0|3|0|2|3|4|8|7|7|6|6|8|9|4|5|3|3	0	0	0	0	0	-10.19	1.23	0.58
CFTR-C_GG	NP_002433.1	MSI1	4|0|3|4	11	2.75	4	0|0|0|0|0|1|0|1|0|0|1|2|0|0|0|0|0|0|0|0|0|0	0.73	0.99	0.73	0.99	0.73	-1.92	12.1	0.06
CFTR-C_GG	NP_002711.1	PPP4C	2|2|4|3	11	2.75	4	6|8|6|7|9|4|3|6|5|5|9|11|14|14|3|5|4|7|9|9|7|10	0	0	0	0	0	-25.89	0.38	0.66
CFTR-C_GG	NP_003760.1	SRSF9	4|5|0|5	14	3.5	4	3|4|3|3|7|0|0|1|2|2|2|2|2|2|6|3|3|2|3|4|1|2	0.03	0.05	0.03	0.05	0.03	-11.36	1.35	0.52
CFTR-C_GG	NP_005902.1	MAT2A	2|6|5|4	17	4.25	4	8|8|10|7|6|0|10|7|8|6|3|5|2|2|4|5|5|9|3|2|1|1	0	0	0	0	0	-16.59	0.83	0.6
CFTR-C_GG	NP_056399.1	POLDIP2	2|5|1|4	12	3	4	1|1|1|1|0|0|0|0|0|0|0|0|0|0|0|0|0|0|0|1|0|0	0.7	1	0.7	1	0.7	-0.31	13.2	0.08
CFTR-C_GG	NP_055545.1	MLEC	3|4|3|6	16	4	4	1|3|2|4|10|0|2|1|2|3|1|1|0|1|2|4|8|5|6|5|0|2	0.02	0.07	0.02	0.07	0.02	-6.41	1.4	0.52
CFTR-C_GG	NP_071413.1	GOLPH3	3|1|4|5	13	3.25	4	4|2|5|4|8|2|3|0|1|1|0|1|6|4|1|0|4|2|3|2|0|0	0.03	0.09	0.03	0.09	0.03	-8.04	1.35	0.51
CFTR-C_GG	NP_116294.1	RBM17	5|2|3|2	12	3	4	20|17|11|15|13|6|3|4|4|5|8|13|21|21|11|10|10|10|30|27|16|16	0	0	0	0	0	-50.44	0.23	0.66
CFTR-C_GG	NP_009207.2	CBX3	5|4|4|3	16	4	4	10|10|8|10|11|4|9|13|11|7|21|23|23|21|18|23|14|15|18|19|21|17	0	0	0	0	0	-54.61	0.27	0.66
CFTR-C_GG	NP_490647.1	DNAJB6	3|3|6|6	18	4.5	4	3|4|5|3|3|0|1|1|5|4|2|2|1|0|2|2|1|2|2|1|4|2	0.18	0.35	0.18	0.35	0.18	-4.67	1.98	0.43
CFTR-C_GG	NP_001124150.1	EIF4E	5|3|1|2	11	2.75	4	2|7|4|4|6|1|6|8|5|5|2|4|5|5|7|7|9|9|10|7|1|4	0	0	0	0	0	-20.32	0.51	0.66
CFTR-C_GG	NP_113671.3	ITCH	3|4|0|3	10	2.5	4	1|0|1|0|1|0|0|0|0|0|0|0|0|0|0|0|0|0|0|0|0|0	0.74	1	0.74	1	0.74	-1.59	18.33	0.05
CFTR-C_GG	NP_006169.2	NSF	2|6|5|9	22	5.5	4	11|7|7|8|8|2|7|5|6|2|2|7|6|14|4|4|4|4|14|15|7|8	0	0	0	0	0	-24.02	0.8	0.61
CFTR-C_GG	NP_001098057.1	SLFN11	2|1|7|9	19	4.75	4	1|1|2|3|2|1|2|0|0|0|12|5|12|11|0|1|2|2|15|18|3|2	0.01	0.03	0.01	0.03	0.01	-15.12	1.1	0.54
CFTR-C_GG	NP_001116855.1	BCOR	2|1|1|0	4	1	4	7|10|5|5|0|0|0|5|3|7|7|4|8|10|0|1|0|1|18|17|4|4	0	0	0	0	0	-22.31	0.19	0.66
CFTR-C_GG	NP_653333.1	HNRNPUL1	3|4|0|1	8	2	4	5|9|9|10|16|2|5|7|8|8|10|8|10|11|11|8|12|11|19|17|16|16	0	0	0	0	0	-45.38	0.19	0.66
CFTR-C_GG	NP_001138238.1	DNAJC7	2|2|6|4	14	3.5	4	4|2|4|4|0|0|0|1|0|0|2|4|6|6|1|1|2|2|2|4|2|6	0.06	0.23	0.06	0.23	0.06	-6.49	1.45	0.49
CFTR-C_GG	NP_114432.2	BRIP1	3|6|0|2	11	2.75	4	19|17|19|24|16|5|15|11|6|13|17|12|17|26|11|8|11|12|42|43|13|6	0	0	0	0	0	-72.16	0.17	0.66
CFTR-C_GG	NP_001243804.1	CDCA8	2|0|0|0	2	0.5	4	3|4|2|4|7|3|0|0|1|0|5|7|8|6|0|0|0|0|7|6|12|12	0	0	0	0	0	-16.83	0.13	0.66
CFTR-C_GG	NP_057475.2	NOP16	5|6|3|3	17	4.25	4	2|0|3|1|9|4|4|5|2|2|7|8|8|6|3|2|5|5|6|6|0|1	0	0	0	0	0	-10.75	1.05	0.58
CFTR-C_GG	NP_938074.2	PRMT1	3|6|5|6	20	5	4	12|11|12|12|22|6|9|11|11|10|16|15|20|25|13|15|17|17|23|21|12|17	0	0	0	0	0	-54.96	0.34	0.66
CFTR-C_GG	NP_001253988.1	SNX17	3|3|0|0	6	1.5	4	0|0|1|0|0|0|0|0|0|0|1|0|3|0|0|0|0|0|0|0|1|0	0.45	0.9	0.45	0.9	0.45	-2.12	5.5	0.22
CFTR-C_GG	NP_066951.1	POLR2L	2|2|3|2	9	2.25	4	2|0|1|0|0|0|0|0|0|0|1|1|0|0|0|1|0|0|0|1|0|4	0.59	0.75	0.59	0.75	0.59	0.17	4.5	0.11
CFTR-C_GG	NP_055693.4	KIAA0020	5|11|11|6	33	8.25	4	0|3|5|2|9|3|2|0|0|1|9|6|3|0|4|3|5|5|8|3|1|0	0.34	0.66	0.34	0.66	0.34	-5.01	2.52	0.27
CFTR-C_GG	NP_055642.3	ZC3H11A	2|3|4|1	10	2.5	4	24|23|24|20|15|2|3|3|7|8|10|11|20|15|7|6|9|8|25|16|23|18	0	0	0	0	0	-54.91	0.19	0.66
CFTR-C_GG	NP_071384.1	CXorf56	5|3|2|2	12	3	4	8|9|6|9|27|2|8|6|8|6|28|28|55|48|13|12|10|15|24|15|19|23	0	0	0	0	0	-67.29	0.17	0.66
CFTR-C_GG	NP_004714.2	ARHGEF2	4|10|16|10	40	10	4	5|7|10|6|9|2|0|0|9|6|5|4|1|2|2|8|5|6|5|3|3|0	0.24	0.89	0.24	0.89	0.24	-10.69	2.24	0.33
CFTR-C_GG	NP_443210.1	TRIM9	3|2|5|3	13	3.25	4	13|13|20|21|16|4|10|9|11|11|11|15|37|43|13|11|14|13|31|30|18|14	0	0	0	0	0	-67.43	0.19	0.66
CFTR-C_GG	NP_002902.2	UPF1	4|4|5|8	21	5.25	4	8|5|8|8|11|6|8|5|7|7|10|9|17|10|5|4|4|5|9|7|3|4	0	0	0	0	0	-21.37	0.72	0.62
CFTR-C_GG	NP_060547.2	RBM28	2|1|1|1	5	1.25	4	0|0|1|0|4|0|0|1|1|0|1|2|1|1|2|3|3|4|0|0|1|1	0.03	0.1	0.03	0.1	0.03	-3.68	1.06	0.52
CFTR-C_GG	NP_689929.2	PATL1	3|1|5|3	12	3	4	3|3|4|5|1|2|3|1|1|2|2|2|5|3|0|1|1|3|10|11|2|1	0	0.02	0	0.02	0	-10.13	1	0.56
CFTR-C_GG	NP_009034.2	NDUFV1	3|1|1|4	9	2.25	4	1|1|0|0|4|2|1|2|0|1|0|0|0|0|0|0|1|1|1|2|0|0	0.35	0.81	0.35	0.81	0.35	-2.22	2.91	0.26
CFTR-C_GG	NP_005861.2	SAP18	11|5|3|1	20	5	4	13|10|6|9|5|4|3|0|1|0|4|1|7|10|2|0|1|2|13|11|2|1	0.01	0.04	0.01	0.04	0.01	-17.34	1.05	0.54
CFTR-C_GG	NP_116199.2	ATAD1	5|5|4|3	17	4.25	4	0|4|2|3|4|0|0|3|2|2|3|5|0|3|0|1|0|1|0|0|1|2	0.33	0.5	0.33	0.5	0.33	-2.35	2.6	0.27
CFTR-C_GG	NP_002678.2	PNN	2|1|1|1	5	1.25	4	16|15|7|7|18|3|6|7|7|3|4|11|6|6|10|9|12|10|11|18|10|6	0	0	0	0	0	-36.39	0.14	0.66
CFTR-C_GG	NP_001230808.1	TRA2B	8|6|3|6	23	5.75	4	9|7|4|8|4|1|2|1|2|0|3|4|3|4|3|1|3|3|1|6|0|0	0.07	0.21	0.07	0.21	0.07	-7.48	1.83	0.49
CFTR-C_GG	NP_003008.1	SRSF3	8|13|0|0	21	5.25	4	0|0|9|0|12|0|1|0|0|2|16|16|2|2|9|9|0|8|13|12|0|9	0.01	0.04	0.01	0.04	0.01	-23.04	0.96	0.54
CFTR-C_GG	NP_071735.2	ZFYVE20	2|3|0|0	5	1.25	4	3|6|4|3|0|0|0|0|0|1|0|0|3|1|0|0|1|0|2|3|0|2	0.08	0.24	0.08	0.24	0.08	-5.7	0.95	0.48
CFTR-C_GG	NP_001121132.1	MFN2	2|1|0|1	4	1	4	0|0|0|0|0|0|0|0|0|1|0|0|0|0|0|0|0|0|0|0|0|1	0.24	0.96	0.24	0.96	0.24	-1.46	10	0.34
CFTR-C_GG	NP_114128.3	REPS1	4|6|4|3	17	4.25	4	12|11|10|15|9|0|7|5|7|4|2|4|7|9|12|5|6|4|16|14|6|10	0	0	0	0	0	-25.94	0.53	0.66
CFTR-C_GG	NP_001138926.1	STMN1	4|5|4|7	20	5	4	26|28|33|22|25|1|13|14|16|15|41|33|44|49|14|15|14|12|26|26|54|57	0	0	0	0	0	-100.19	0.19	0.66
CFTR-C_GG	NP_055388.2	TMEM97	5|2|2|2	11	2.75	4	2|2|4|3|4|0|1|2|4|2|0|1|2|1|2|2|3|3|4|2|3|5	0.02	0.1	0.02	0.1	0.02	-6.46	1.16	0.52
CFTR-C_GG	NP_001073005.1	TRAPPC6B	2|3|1|4	10	2.5	4	0|0|0|0|2|1|1|0|0|0|0|0|0|0|2|1|2|2|2|0|0|0	0.52	0.91	0.52	0.91	0.52	-1.62	4.23	0.13
CFTR-C_GG	NP_000986.2	RPL34	4|3|3|2	12	3	4	2|2|2|2|4|0|3|4|2|3|2|5|1|1|5|5|5|3|0|1|3|2	0	0.01	0	0.01	0	-7.27	1.16	0.55
CFTR-C_GG	NP_079272.4	GFM1	2|0|1|1	4	1	4	3|4|5|4|0|0|0|0|0|0|0|0|0|0|0|0|0|0|0|0|0|0	0.12	0.46	0.12	0.46	0.12	-3.99	1.38	0.46
CFTR-C_GG	NP_001531.1	HSPB1	2|3|4|4	13	3.25	4	3|4|4|5|0|0|1|0|2|2|1|0|0|0|4|4|5|3|6|6|3|3	0.01	0.02	0.01	0.02	0.01	-7	1.28	0.54
CFTR-C_GG	NP_003737.1	DYNLL1	5|5|7|4	21	5.25	4	4|5|5|6|6|0|0|4|0|0|0|0|9|7|6|6|5|3|6|6|0|1	0.01	0.02	0.01	0.02	0.01	-7.52	1.46	0.55
CFTR-C_GG	NP_055701.1	NSA2	2|1|3|2	8	2	4	1|2|1|2|2|0|0|0|0|0|1|1|1|2|3|3|3|1|0|1|2|2	0.09	0.23	0.09	0.23	0.09	-4.07	1.57	0.48
CFTR-C_GG	NP_444254.3	MYLK	4|2|0|0	6	1.5	4	0|0|0|0|0|0|0|0|0|0|0|0|0|0|0|0|0|0|0|0|0|0	0.49	1	0.49	1	0.49	-1.46	15	0.17
CFTR-C_GG	NP_001158095.1	EIF2C2	2|7|0|1	10	2.5	4	13|13|13|17|5|0|7|7|4|8|8|4|7|11|4|10|7|6|9|10|4|3	0	0	0	0	0	-33.61	0.32	0.66
CFTR-C_GG	NP_006294.2	AIMP2	5|4|8|6	23	5.75	4	11|4|2|6|2|0|4|5|5|4|9|4|5|5|8|7|4|6|6|2|1|3	0	0	0	0	0	-11.67	1.23	0.58
CFTR-C_GG	NP_001135887.1	AIMP1	3|5|3|2	13	3.25	4	7|6|6|0|2|1|6|6|3|8|4|4|2|2|4|0|6|7|0|2|5|3	0	0	0	0	0	-11.73	0.85	0.59
CFTR-C_GG	NP_001120683.1	KIAA1598	3|3|1|2	9	2.25	4	35|37|29|27|11|1|13|11|14|14|8|4|19|17|26|25|29|23|21|23|11|12	0	0	0	0	0	-77.47	0.12	0.66
CFTR-C_GG	NP_003225.2	TFRC	2|0|3|3	8	2	4	3|4|1|2|0|0|3|1|3|0|2|2|0|0|0|1|0|0|0|0|0|0	0.26	0.43	0.26	0.43	0.26	-4.33	2	0.3
CFTR-C_GG	NP_659402.1	TTC16	2|0|0|2	4	1	4	0|0|1|0|1|0|2|0|0|3|0|2|0|1|0|0|0|0|2|0|0|0	0.24	0.49	0.24	0.49	0.24	-3.11	1.83	0.33
CFTR-C_GG	NP_004640.3	C21orf33	4|5|7|3	19	4.75	4	0|0|0|0|5|0|0|0|0|1|0|0|0|0|2|0|2|0|0|0|2|1	0.85	0.97	0.85	0.97	0.85	0.85	8.04	0.02
CFTR-C_GG	NP_829883.1	ERC1	3|3|0|2	8	2	4	21|20|18|19|3|1|7|10|10|10|1|1|7|9|8|9|6|5|27|21|2|1	0	0	0	0	0	-42.39	0.2	0.66
CFTR-C_GG	NP_006570.1	EBP	5|2|3|2	12	3	4	0|0|0|0|1|0|0|2|1|0|0|0|0|0|2|2|2|2|1|0|1|0	0.62	0.98	0.62	0.98	0.62	-0.43	4.71	0.1
CFTR-C_GG	NP_057308.1	SNX9	3|6|0|5	14	3.5	4	20|22|20|18|17|2|5|7|11|13|15|17|21|38|13|13|12|20|31|29|19|21	0	0	0	0	0	-76.63	0.2	0.66
CFTR-C_GG	NP_443131.2	GPRIN1	2|2|0|0	4	1	4	2|5|4|3|7|4|2|4|6|4|0|2|4|1|0|0|1|1|4|7|6|2	0	0	0	0	0	-13.5	0.32	0.66
CFTR-C_GG	NP_112162.1	TBRG4	3|2|5|4	14	3.5	4	0|0|1|0|2|1|1|1|1|1|1|0|1|1|0|1|0|1|1|2|0|1	0.67	0.95	0.67	0.95	0.67	-0.86	4.53	0.09
CFTR-C_GG	NP_006504.2	SARS	2|3|5|4	14	3.5	4	7|4|6|4|4|0|0|1|0|3|5|1|8|8|0|3|3|3|12|10|2|3	0	0	0	0	0	-12.05	0.89	0.59
CFTR-C_GG	NP_078858.4	FAT4	2|0|0|0	2	0.5	4	0|0|0|0|0|0|3|0|0|0|0|0|0|0|0|0|0|0|0|0|0|0	0.23	0.93	0.23	0.93	0.23	-1.63	3.67	0.4
CFTR-C_GG	NP_056444.3	PRPF31	6|3|9|7	25	6.25	4	4|1|9|5|9|5|3|2|7|0|4|3|6|8|13|11|14|11|13|11|15|10	0	0	0	0	0	-23.81	0.84	0.62
CFTR-C_GG	NP_001159631.1	NDUFS2	3|2|5|1	11	2.75	4	2|1|3|2|2|0|1|0|1|0|3|2|1|1|4|2|4|3|7|10|2|2	0.03	0.09	0.03	0.09	0.03	-7.99	1.14	0.52
CFTR-C_GG	NP_009194.2	COPE	3|2|3|2	10	2.5	4	3|5|5|4|6|0|5|2|3|6|1|3|4|4|4|3|1|1|6|6|2|2	0	0	0	0	0	-10.42	0.72	0.66
CFTR-C_GG	NP_937863.1	SNRPB2	8|8|7|4	27	6.75	4	13|14|13|15|15|4|12|10|6|7|10|11|17|23|12|13|13|11|10|6|7|10	0	0	0	0	0	-38.09	0.59	0.66
CFTR-C_GG	NP_958434.1	CNN2	2|2|6|4	14	3.5	4	6|10|12|12|9|4|6|8|10|4|13|10|16|17|8|10|9|8|6|8|12|12	0	0	0	0	0	-35.29	0.37	0.66
CFTR-C_GG	NP_003356.2	UQCRC1	4|5|1|3	13	3.25	4	0|0|0|0|3|0|1|0|0|2|5|2|0|0|2|4|5|6|0|0|0|0	0.33	0.63	0.33	0.63	0.33	-4.08	2.38	0.27
CFTR-C_GG	NP_004587.1	SNRPA	5|4|4|4	17	4.25	4	4|6|4|4|10|0|3|5|8|9|4|5|0|0|10|9|11|13|7|9|5|11	0	0	0	0	0	-17.1	0.68	0.66
CFTR-C_GG	NP_004772.1	VAMP3	12|9|10|9	40	10	4	7|8|6|5|13|0|5|0|3|5|7|7|14|13|6|5|6|6|9|10|8|11	0	0	0	0	0	-12.46	1.43	0.6
CFTR-C_GG	NP_055706.1	PDAP1	2|3|3|3	11	2.75	4	26|23|24|23|22|3|16|15|13|12|41|36|43|52|14|15|13|13|20|19|36|42	0	0	0	0	0	-95.79	0.12	0.66
CFTR-C_GG	NP_055454.1	TTC37	2|2|3|4	11	2.75	4	1|5|1|3|3|0|2|3|1|1|5|4|3|1|3|3|1|0|5|6|0|1	0.01	0.03	0.01	0.03	0.01	-6.41	1.16	0.54
CFTR-C_GG	NP_057269.1	HN1	5|5|2|4	16	4	4	13|11|14|9|20|0|10|9|17|11|29|36|40|27|14|15|13|17|8|12|32|44	0	0	0	0	0	-71.85	0.22	0.66
CFTR-C_GG	NP_057147.2	HDDC2	3|4|2|3	12	3	4	4|4|5|3|7|3|1|2|3|2|17|19|18|17|0|3|1|2|3|3|8|7	0	0	0	0	0	-19.67	0.5	0.66
CFTR-C_GG	NP_060614.2	SEC61A2	2|0|0|0	2	0.5	4	0|0|0|0|2|1|2|0|0|0|0|0|0|0|0|0|0|0|0|0|0|0	0.2	0.79	0.2	0.79	0.2	-1.94	2.2	0.42
CFTR-C_GG	NP_064710.4	C16orf62	3|3|0|3	9	2.25	4	4|4|6|5|2|0|0|2|0|2|1|2|1|2|1|0|1|1|3|1|0|0	0.05	0.07	0.05	0.07	0.05	-7.59	1.3	0.5
CFTR-C_GG	NP_056084.1	ZCCHC11	3|1|0|0	4	1	4	10|7|7|6|3|1|5|3|2|5|4|7|11|11|0|0|1|2|11|6|2|0	0	0	0	0	0	-20.25	0.21	0.66
CFTR-C_GG	NP_001010853.1	PM20D2	4|1|7|3	15	3.75	4	0|1|0|0|3|2|4|0|0|0|1|0|0|1|3|2|0|3|0|0|0|0	0.54	0.95	0.54	0.95	0.54	-2.54	4.12	0.12
CFTR-C_GG	NP_001116827.1	PPP6C	3|2|3|1	9	2.25	4	5|4|4|6|5|2|4|4|4|5|12|6|16|13|10|10|6|9|12|13|7|8	0	0	0	0	0	-29.2	0.3	0.66
CFTR-C_GG	NP_077719.2	NOTCH2	3|3|0|1	7	1.75	4	1|0|0|1|1|4|2|0|4|1|2|0|5|4|0|0|0|0|2|1|2|1	0.09	0.18	0.09	0.18	0.09	-6.2	1.24	0.48
CFTR-C_GG	NP_000405.1	HSD17B4	2|6|5|4	17	4.25	4	0|0|3|1|6|3|6|1|4|5|3|1|1|1|1|2|3|2|0|0|0|1	0.21	0.48	0.21	0.48	0.21	-4.97	2.12	0.42
CFTR-C_GG	NP_001311.3	CSNK2B	3|2|2|1	8	2	4	7|5|4|4|4|0|0|1|3|0|3|6|15|13|5|5|2|4|6|3|9|9	0	0	0	0	0	-18.05	0.41	0.66
CFTR-C_GG	NP_061854.1	DNAJC10	4|4|7|7	22	5.5	4	7|3|4|5|0|3|3|0|3|2|2|2|2|1|1|2|1|4|4|1|0|0	0.31	0.59	0.31	0.59	0.31	-3.21	2.42	0.28
CFTR-C_GG	NP_001164409.1	ISYNA1	3|4|3|3	13	3.25	4	6|6|8|4|8|2|1|6|6|4|15|11|13|8|9|6|5|6|3|4|9|13	0	0	0	0	0	-21.99	0.47	0.66
CFTR-C_GG	NP_001248753.1	PSMG1	2|5|3|1	11	2.75	4	1|0|1|0|0|3|1|2|2|3|3|2|0|1|0|0|0|0|1|3|0|3	0.3	0.81	0.3	0.81	0.3	-3.74	2.33	0.28
CFTR-C_GG	NP_057118.1	MRPS2	2|1|3|1	7	1.75	4	1|1|1|1|2|1|1|1|4|2|1|2|0|0|6|2|2|1|2|0|3|3	0.02	0.07	0.02	0.07	0.02	-5.56	1.04	0.52
CFTR-C_GG	NP_057494.3	CHMP5	2|0|2|0	4	1	4	19|12|14|20|27|10|11|16|15|14|18|20|50|43|13|9|9|12|21|17|18|21	0	0	0	0	0	-81.55	0.05	0.66
CFTR-C_GG	NP_001157979.1	NEB	2|0|0|3	5	1.25	4	1|0|0|0|0|0|0|2|0|0|5|5|3|2|0|0|0|0|0|1|0|0	0.22	0.56	0.22	0.56	0.22	-4.48	1.45	0.41
CFTR-C_GG	NP_077310.1	TMEM43	3|2|2|4	11	2.75	4	0|0|1|0|2|2|0|0|1|0|1|0|0|0|0|0|0|0|0|1|0|1	0.76	0.98	0.76	0.98	0.76	0.34	6.72	0.04
CFTR-C_GG	NP_078838.1	TMCO7	3|1|1|0	5	1.25	4	11|8|10|9|4|0|4|5|6|1|2|2|6|6|2|4|4|4|10|6|6|2	0	0	0	0	0	-21.96	0.25	0.66
CFTR-C_GG	NP_006244.2	PRKAB1	2|0|0|2	4	1	4	7|3|5|9|2|1|0|0|3|1|5|0|3|2|0|0|3|0|2|4|3|0	0	0	0	0	0	-10.22	0.42	0.66
CFTR-C_GG	NP_065698.1	JPH1	4|4|3|5	16	4	4	2|2|2|2|1|0|0|1|1|1|1|0|1|3|0|1|0|0|3|0|2|1	0.63	0.85	0.63	0.85	0.63	-0.61	3.67	0.1
CFTR-C_GG	NP_060919.2	UBAP2	5|0|2|2	9	2.25	4	14|18|19|20|14|4|22|15|20|14|10|12|21|25|16|29|21|19|33|22|12|13	0	0	0	0	0	-78.73	0.13	0.66
CFTR-C_GG	NP_001171748.1	GNL3L	2|0|1|0	3	0.75	4	0|0|1|1|0|0|0|0|0|0|0|0|0|0|0|0|0|0|1|0|2|2	0.18	0.7	0.18	0.7	0.18	-2.25	2.36	0.44
CFTR-C_GG	NP_001107.2	ADCY9	3|1|0|0	4	1	4	0|0|1|0|0|0|0|0|0|0|0|0|0|0|0|0|0|0|0|0|0|0	0.25	0.99	0.25	0.99	0.25	-1.46	10	0.31
CFTR-C_GG	NP_036377.1	SNW1	4|7|1|3	15	3.75	4	14|9|11|12|24|19|12|11|14|12|27|33|39|41|3|3|2|3|35|34|24|18	0	0	0	0	0	-75.2	0.21	0.66
CFTR-C_GG	NP_054720.1	GGA3	2|4|4|5	15	3.75	4	6|7|7|10|6|1|2|3|3|1|3|2|8|9|1|0|1|0|4|8|12|9	0	0	0	0	0	-14.85	0.8	0.6
CFTR-C_GG	NP_659498.4	SKA3	4|8|4|3	19	4.75	4	31|24|26|31|17|4|16|20|19|15|6|10|21|17|19|14|16|17|28|32|5|3	0	0	0	0	0	-66.97	0.27	0.66
CFTR-C_GG	NP_006076.4	BPNT1	2|0|0|0	2	0.5	4	2|4|6|4|2|2|0|0|0|0|3|6|15|21|1|0|0|1|1|4|3|5	0	0	0	0	0	-15.08	0.14	0.66
CFTR-C_GG	NP_001026884.3	INF2	3|5|2|2	12	3	4	8|6|10|4|8|4|9|5|3|2|4|3|6|6|6|6|8|9|8|9|0|0	0	0	0	0	0	-18.94	0.53	0.66
CFTR-C_GG	NP_036336.2	GTF3C4	2|4|3|2	11	2.75	4	11|10|8|13|16|7|7|3|12|9|18|19|33|39|4|6|9|10|16|13|17|15	0	0	0	0	0	-51.08	0.21	0.66
CFTR-C_GG	NP_002406.1	MIF	8|5|9|6	28	7	4	2|4|5|5|8|0|7|8|8|6|6|7|0|0|3|4|0|0|3|2|5|4	0.02	0.07	0.02	0.07	0.02	-7.45	1.77	0.52
CFTR-C_GG	NP_071739.2	C17orf75	3|2|3|3	11	2.75	4	2|2|2|2|3|1|1|0|1|1|0|0|1|1|1|0|1|1|1|2|0|0	0.33	0.39	0.33	0.39	0.33	-1.79	2.63	0.27
CFTR-C_GG	NP_060139.2	ERCC6L	2|1|0|0	3	0.75	4	13|19|21|16|6|1|8|3|8|1|0|3|10|11|4|2|4|4|4|9|8|5	0	0	0	0	0	-31.18	0.1	0.66
CFTR-C_GG	NP_002102.4	HTT	2|0|0|1	3	0.75	4	0|0|0|0|1|1|0|1|1|0|0|0|0|0|0|0|0|0|1|0|0|0	0.2	0.8	0.2	0.8	0.2	-1.92	3.3	0.42
CFTR-C_GG	NP_005442.2	PDLIM7	2|1|1|1	5	1.25	4	3|5|4|8|1|0|1|2|1|3|5|0|5|6|0|0|0|2|2|3|9|6	0	0	0	0	0	-10.16	0.42	0.66
CFTR-C_GG	NP_002682.2	POLD1	4|3|5|8	20	5	4	15|12|14|17|16|3|1|3|5|3|4|8|10|14|3|3|5|10|18|25|11|12	0	0	0	0	0	-32.51	0.52	0.66
CFTR-C_GG	NP_001059.2	TOP2B	2|1|2|1	6	1.5	4	1|3|1|1|1|0|0|3|1|0|2|2|3|3|3|5|3|4|4|0|2|3	0	0	0	0	0	-6.85	0.73	0.66
CFTR-C_GG	NP_079133.3	ATAD5	4|4|0|0	8	2	4	3|4|4|5|8|0|0|0|1|1|0|4|3|4|1|1|2|1|7|7|0|1	0.01	0.02	0.01	0.02	0.01	-11.06	0.77	0.54
CFTR-C_GG	NP_852131.1	EIF6	2|2|1|0	5	1.25	4	0|0|0|0|3|0|1|0|0|0|0|0|0|0|0|2|0|1|0|0|0|0	0.36	0.71	0.36	0.71	0.36	-2.3	3.93	0.26
CFTR-C_GG	NP_064505.1	UGGT1	3|4|0|3	10	2.5	4	0|0|0|0|0|0|0|0|0|0|0|0|0|0|0|0|0|0|0|0|0|0	0.75	1	0.75	1	0.75	-1.46	25	0.05
CFTR-C_GG	NP_001129503.2	ATG7	1|0|2|1	4	1	4	4|0|1|3|1|0|1|0|0|0|0|0|0|0|0|0|0|0|0|0|0|0	0.15	0.6	0.15	0.6	0.15	-2.85	2.2	0.45
CFTR-C_GG	NP_060216.2	TEX10	1|5|5|6	17	4.25	4	4|6|6|5|9|6|3|2|0|1|4|4|8|11|2|0|0|3|22|16|8|10	0	0	0	0	0	-22.04	0.72	0.61
CFTR-C_GG	NP_003578.2	DHX16	2|1|0|3	6	1.5	4	4|8|11|9|6|3|5|4|1|3|10|11|24|23|2|1|3|2|13|10|18|12	0	0	0	0	0	-35.74	0.18	0.66
CFTR-C_GG	NP_001238966.1	RAB5B	1|2|4|3	10	2.5	4	0|1|3|2|2|2|0|2|2|1|0|0|0|0|1|2|2|3|3|2|0|0	0.2	0.52	0.2	0.52	0.2	-4.07	1.96	0.42
CFTR-C_GG	NP_002259.1	KPNA4	1|0|0|0	1	0.25	4	5|12|2|10|2|0|1|0|0|0|0|0|5|4|1|1|0|0|3|3|0|0	0	0	0	0	0	-9.07	0.11	0.66
CFTR-C_GG	NP_004334.1	CALR	2|4|1|3	10	2.5	4	0|0|0|0|0|0|0|0|0|0|0|0|0|0|0|0|0|0|0|0|0|0	0.74	1	0.74	1	0.74	1.05	25	0.06
CFTR-C_GG	NP_004689.1	PRPF3	2|0|0|0	2	0.5	4	23|23|16|22|12|0|3|4|6|4|5|4|20|13|6|9|4|5|28|21|19|19	0	0	0	0	0	-52.45	0.04	0.66
CFTR-C_GG	NP_570844.1	OPA1	2|0|3|2	7	1.75	4	0|0|1|0|2|0|0|1|0|0|1|3|0|1|0|0|1|0|1|2|1|0	0.37	0.71	0.37	0.71	0.37	-3.36	2.75	0.25
CFTR-C_GG	NP_689843.1	FAM46D	6|1|1|0	8	2	4	0|0|0|0|0|1|1|0|1|0|2|0|0|0|2|0|0|1|0|0|0|0	0.25	1	0.25	1	0.25	-2.4	5.5	0.31
CFTR-C_GG	NP_001131026.1	MCTS1	2|2|1|2	7	1.75	4	1|2|3|0|6|3|2|0|0|0|4|2|4|2|0|1|0|0|0|2|0|0	0.04	0.05	0.04	0.05	0.04	-4.57	1.2	0.51
CFTR-C_GG	NP_056195.3	SAMM50	5|5|4|4	18	4.5	4	0|0|0|0|0|0|2|2|1|1|0|0|0|0|0|1|0|1|0|0|0|0	0.99	1	0.99	1	0.99	3.82	12.38	0
CFTR-C_GG	NP_006556.1	CTCF	2|2|1|0	5	1.25	4	2|3|2|2|2|4|1|0|1|1|1|4|2|4|3|2|1|3|4|6|1|1	0	0	0	0	0	-9.91	0.55	0.66
CFTR-C_GG	NP_004991.1	NDUFA5	3|3|5|6	17	4.25	4	0|0|1|0|7|0|4|5|2|1|0|1|0|1|2|2|8|6|3|6|2|0	0.11	0.27	0.11	0.27	0.11	-4.38	1.83	0.47
CFTR-C_GG	NP_443108.1	NACC1	2|2|3|1	8	2	4	12|11|8|16|14|2|10|8|13|12|16|13|22|16|4|3|4|4|17|19|10|8	0	0	0	0	0	-44.16	0.18	0.66
CFTR-C_GG	NP_001686.1	ATP6V1C1	2|3|0|0	5	1.25	4	2|3|1|2|1|0|0|3|2|3|1|1|2|2|0|0|0|1|4|5|0|0	0.04	0.13	0.04	0.13	0.04	-6.67	0.83	0.51
CFTR-C_GG	NP_055160.2	ZNF318	2|4|0|0	6	1.5	4	14|20|12|12|11|2|9|14|12|9|7|7|18|19|9|9|9|7|16|16|22|11	0	0	0	0	0	-52.78	0.12	0.66
CFTR-C_GG	NP_009160.2	PACSIN2	1|2|1|0	4	1	4	1|1|0|2|2|0|0|0|0|0|3|0|3|7|1|3|2|2|3|2|2|5	0	0.02	0	0.02	0	-7.78	0.56	0.56
CFTR-C_GG	NP_001093869.1	PDS5A	1|1|2|0	4	1	4	8|9|12|8|11|4|2|4|2|2|5|3|6|8|1|1|6|5|18|18|12|6	0	0	0	0	0	-29.57	0.15	0.66
CFTR-C_GG	NP_001011537.2	FYTTD1	2|2|2|0	6	1.5	4	0|1|1|1|0|0|0|0|0|0|0|0|1|0|0|0|0|0|1|4|0|0	0.46	0.61	0.46	0.61	0.46	-2.65	3.67	0.22
CFTR-C_GG	NP_065761.1	LRRC47	1|1|5|2	9	2.25	4	2|0|2|3|4|1|0|2|3|1|1|2|4|6|0|0|0|2|11|14|0|1	0.01	0.06	0.01	0.06	0.01	-8.81	0.84	0.53
CFTR-C_GG	NP_001157749.1	SLC37A4	1|3|2|2	8	2	4	2|3|3|3|2|0|1|2|1|1|1|2|2|2|0|0|1|1|1|2|2|0	0.05	0.14	0.05	0.14	0.05	-4.73	1.38	0.5
CFTR-C_GG	NP_859531.1	ORC5	1|3|3|2	9	2.25	4	5|3|5|3|5|3|5|5|7|9|4|2|4|6|3|6|7|7|8|12|4|4	0	0	0	0	0	-20.19	0.42	0.66
CFTR-C_GG	NP_006828.2	COPS5	3|1|2|1	7	1.75	4	3|5|5|6|5|2|4|1|3|0|1|0|2|2|1|2|4|3|6|3|3|6	0	0	0	0	0	-10.71	0.57	0.66
CFTR-C_GG	NP_005751.2	CEBPZ	1|2|4|4	11	2.75	4	1|0|1|0|16|6|2|3|0|0|0|0|0|1|4|0|2|2|24|14|5|4	0	0	0	0	0	-13.23	0.71	0.59
CFTR-C_GG	NP_008869.1	SNRPD1	2|5|3|7	17	4.25	4	9|5|7|5|8|1|9|6|9|5|8|9|8|6|11|10|7|5|10|4|8|6	0	0	0	0	0	-24.96	0.6	0.66
CFTR-C_GG	NP_003293.2	TRIP6	1|0|0|2	3	0.75	4	0|2|2|0|4|0|1|0|2|1|3|1|2|4|3|0|0|2|2|2|1|1	0.01	0.03	0.01	0.03	0.01	-6.74	0.5	0.55
CFTR-C_GG	NP_115683.3	C9orf64	1|1|2|2	6	1.5	4	2|2|4|5|1|0|0|0|1|1|0|3|1|2|0|0|0|0|0|2|3|2	0.03	0.07	0.03	0.07	0.03	-4.14	1.14	0.51
CFTR-C_GG	NP_219485.1	HAUS8	1|4|3|2	10	2.5	4	13|16|11|10|4|2|9|7|11|6|3|3|9|2|7|6|9|10|9|5|3|4	0	0	0	0	0	-28	0.35	0.66
CFTR-C_GG	NP_005145.3	USP8	2|0|1|3	6	1.5	4	9|9|7|8|0|0|0|0|2|1|0|0|1|6|1|1|1|0|2|4|0|1	0	0.01	0	0.01	0	-10	0.62	0.56
CFTR-C_GG	NP_001166925.1	PDHA1	3|5|5|7	20	5	4	5|5|9|4|3|0|1|1|2|3|2|2|2|4|0|3|2|1|0|1|0|1	0.18	0.48	0.18	0.48	0.18	-4.57	2.16	0.43
CFTR-C_GG	NP_004243.1	SLC9A3R1	2|0|1|2	5	1.25	4	1|1|1|0|1|0|0|0|0|0|0|1|1|1|0|0|0|0|1|0|3|5	0.19	0.38	0.19	0.38	0.19	-3.86	1.72	0.43
CFTR-C_GG	NP_005759.4	LPCAT3	2|2|4|3	11	2.75	4	0|0|0|0|3|2|2|0|1|0|0|0|1|2|0|0|1|0|1|1|0|0	0.59	0.88	0.59	0.88	0.59	-0.39	4.32	0.11
CFTR-C_GG	NP_116205.3	CEP89	2|2|0|0	4	1	4	0|0|0|0|0|0|0|0|0|1|0|0|0|1|0|0|0|0|0|0|0|0	0.48	0.96	0.48	0.96	0.48	-1.46	10	0.19
CFTR-C_GG	NP_055362.1	TMOD3	3|0|0|0	3	0.75	4	10|11|11|11|7|4|4|2|4|4|4|5|14|12|9|11|8|8|12|12|0|0	0	0	0	0	0	-32.12	0.1	0.66
CFTR-C_GG	NP_055083.1	MAPRE2	6|7|2|4	19	4.75	4	18|19|20|20|25|8|9|8|5|9|10|9|14|14|10|10|9|10|24|17|5|6	0	0	0	0	0	-48.29	0.37	0.66
CFTR-C_GG	NP_057132.2	ISOC1	1|2|3|1	7	1.75	4	0|1|2|0|5|1|2|0|1|1|0|0|2|1|0|0|1|2|1|0|0|0	0.18	0.49	0.18	0.49	0.18	-2.64	1.93	0.43
CFTR-C_GG	NP_005137.1	SART1	1|2|1|2	6	1.5	4	25|24|20|17|13|3|3|2|5|5|17|13|21|15|9|10|14|11|43|39|31|32	0	0	0	0	0	-69.64	0.09	0.66
CFTR-C_GG	NP_004229.1	TRIP12	1|0|0|0	1	0.25	4	3|3|2|1|4|2|1|1|0|2|1|1|0|0|0|0|0|0|7|4|0|0	0	0	0	0	0	-6.31	0.17	0.66
CFTR-C_GG	NP_067061.1	FAM60A	1|1|1|0	3	0.75	4	0|1|0|1|1|0|0|0|0|0|0|0|0|0|1|0|1|2|0|0|0|0	0	0	0	0	0	-2.21	2.36	0.66
CFTR-C_GG	NP_003840.2	SUCLG1	1|0|0|0	1	0.25	4	0|0|0|0|0|0|0|0|0|0|0|0|0|0|0|0|0|0|0|0|0|0	0	0	0	0	0	-1.46	2.5	0.66
CFTR-C_GG	NP_114152.3	AGAP3	1|0|0|0	1	0.25	4	0|0|0|0|0|0|0|0|0|0|0|0|0|0|1|0|1|0|0|0|0|0	0	0	0	0	0	-1.46	2.5	0.66
CFTR-C_GG	NP_001035998.1	MINA	1|0|1|2	4	1	4	0|0|0|0|2|3|2|0|2|0|2|2|2|1|0|0|0|0|2|2|1|0	0.04	0.18	0.04	0.18	0.04	-4.5	1.05	0.5
CFTR-C_GG	NP_203754.2	TNKS1BP1	2|2|1|0	5	1.25	4	4|4|3|4|0|0|6|2|2|4|1|0|4|3|0|1|1|1|4|3|1|0	0	0	0	0	0	-9.43	0.57	0.66
CFTR-C_GG	NP_068707.1	DTNB	3|0|2|0	5	1.25	4	0|0|0|0|0|0|0|0|0|1|0|0|0|0|1|0|0|0|0|0|0|0	0.49	0.99	0.49	0.99	0.49	-1.46	12.5	0.17
CFTR-C_GG	NP_001037770.1	SMAP1	2|5|2|5	14	3.5	4	8|10|8|10|6|3|3|1|4|3|7|9|14|9|4|3|6|8|4|2|10|11	0	0	0	0	0	-22.36	0.54	0.66
CFTR-C_GG	NP_079048.3	ZMYM1	1|2|1|1	5	1.25	4	4|3|2|3|6|0|0|1|1|1|3|3|4|6|0|2|3|1|7|6|1|3	0	0	0	0	0	-9.41	0.46	0.66
CFTR-C_GG	NP_002991.2	SDHB	1|2|1|2	6	1.5	4	1|3|0|0|1|3|1|1|2|3|1|2|1|0|0|0|0|0|2|1|0|0	0.08	0.16	0.08	0.16	0.08	-3.13	1.5	0.48
CFTR-C_GG	NP_004861.2	MPDU1	1|1|2|1	5	1.25	4	1|0|2|0|4|0|0|0|2|1|0|1|1|0|4|3|4|1|0|0|4|0	0.02	0.09	0.02	0.09	0.02	-3.91	0.98	0.52
CFTR-C_GG	NP_057103.2	LUC7L2	3|3|5|4	15	3.75	4	7|7|6|7|9|1|6|3|5|6|8|7|6|6|2|4|2|3|5|5|4|1	0	0	0	0	0	-14.58	0.75	0.66
CFTR-C_GG	NP_076980.2	TSEN34	2|1|3|2	8	2	4	2|1|1|0|0|1|0|0|1|0|0|2|0|1|0|0|0|1|2|3|0|1	0.32	0.66	0.32	0.66	0.32	-2.2	2.75	0.27
CFTR-C_GG	NP_001073308.1	OCIAD1	1|0|0|0	1	0.25	4	1|0|1|2|4|4|0|1|1|1|10|5|10|13|1|1|0|1|0|0|8|7	0	0	0	0	0	-13.38	0.08	0.66
CFTR-C_GG	NP_073617.1	RMND5A	1|1|0|0	2	0.5	4	2|1|0|1|1|0|0|0|0|0|0|0|0|0|0|0|0|0|0|0|0|0	0	0	0	0	0	-1.92	2.2	0.66
CFTR-C_GG	NP_076424.1	DDRGK1	2|1|0|1	4	1	4	3|2|2|3|4|2|0|1|0|0|1|2|2|1|0|1|2|2|1|1|3|5	0	0.01	0	0.01	0	-7.69	0.58	0.56
CFTR-C_GG	NP_076943.1	C19orf43	1|0|1|0	2	0.5	4	13|7|13|15|15|9|9|9|6|8|9|8|14|14|19|14|17|13|16|13|12|12	0	0	0	0	0	-53.13	0.04	0.66
CFTR-C_GG	NP_078914.1	QTRTD1	2|1|0|0	3	0.75	4	1|0|0|0|3|2|0|1|2|2|5|8|7|7|0|0|0|1|0|0|1|2	0	0.01	0	0.01	0	-8.23	0.39	0.56
CFTR-C_GG	NP_003067.3	SMARCD1	2|2|2|1	7	1.75	4	4|2|2|3|2|1|1|2|1|2|2|2|2|2|2|2|1|2|4|3|0|1	0.01	0.01	0.01	0.01	0.01	-6.53	0.9	0.55
CFTR-C_GG	NP_036302.1	FBXO22	1|1|5|3	10	2.5	4	0|0|0|1|3|0|0|1|0|0|4|2|0|1|2|0|2|1|0|0|2|0	0.35	0.87	0.35	0.87	0.35	-2.46	2.89	0.26
CFTR-C_GG	NP_112589.1	CDCA3	3|3|3|4	13	3.25	4	2|5|5|5|0|0|0|0|0|0|0|0|7|6|0|0|0|1|3|3|0|3	0.1	0.19	0.1	0.19	0.1	-2.59	1.79	0.47
CFTR-C_GG	NP_036339.1	HNRNPH3	4|6|4|4	18	4.5	4	5|4|1|4|4|2|3|1|3|5|4|7|5|4|4|2|3|2|2|6|0|3	0	0.01	0	0.01	0	-7.06	1.34	0.56
CFTR-C_GG	NP_115963.1	DPY30	6|5|6|3	20	5	4	20|16|15|9|10|5|8|3|5|3|10|9|0|2|11|12|13|12|18|15|0|0	0	0	0	0	0	-29.56	0.56	0.66
CFTR-C_GG	NP_116020.1	HDGFRP2	3|3|2|1	9	2.25	4	2|8|6|9|6|1|2|3|1|4|16|12|15|15|0|4|1|4|8|4|9|10	0	0	0	0	0	-24.01	0.35	0.66
CFTR-C_GG	NP_116215.1	SLC35B4	1|0|1|0	2	0.5	4	0|0|0|0|0|0|0|0|0|0|0|0|0|0|0|0|0|0|0|0|0|0	0	0	0	0	0	-1.46	5	0.66
CFTR-C_GG	NP_116559.1	RECQL	1|5|4|2	12	3	4	12|9|17|21|16|1|9|12|5|9|16|16|14|11|7|11|9|9|8|12|11|9	0	0	0	0	0	-44.79	0.27	0.66
CFTR-C_GG	NP_079223.3	PHC3	1|0|0|0	1	0.25	4	11|7|9|7|0|0|1|0|0|0|2|3|3|4|0|1|1|3|8|4|3|3	0	0	0	0	0	-13.34	0.08	0.66
CFTR-C_GG	NP_056003.1	TBC1D12	1|1|1|3	6	1.5	4	0|0|0|0|0|0|0|0|0|0|0|0|0|0|0|0|0|0|0|0|0|0	0.25	0.99	0.25	0.99	0.25	1.05	15	0.31
CFTR-C_GG	NP_149130.1	CALD1	1|1|1|1	4	1	4	17|24|22|21|10|1|10|9|16|9|11|9|18|13|25|21|24|23|20|18|30|25	0	0	0	0	0	-70.87	0.06	0.66
CFTR-C_GG	NP_001744.2	CAV1	1|0|0|3	4	1	4	1|0|3|0|0|0|0|0|0|0|0|1|0|0|0|0|0|0|0|0|0|0	0.23	0.91	0.23	0.91	0.23	-1.96	4.4	0.4
CFTR-C_GG	NP_005766.3	SORBS3	1|0|0|0	1	0.25	4	0|0|1|0|0|0|0|0|0|0|0|0|0|0|0|0|0|0|1|0|1|2	0	0	0	0	0	-1.92	1.1	0.66
CFTR-C_GG	NP_886552.2	TRNT1	1|1|1|4	7	1.75	4	0|0|1|0|1|0|0|1|0|0|0|0|0|0|0|0|0|0|0|0|0|0	0.25	1	0.25	1	0.25	0.61	12.83	0.31
CFTR-C_GG	NP_004159.2	SDHA	3|3|3|2	11	2.75	4	3|2|3|3|1|3|2|0|0|2|1|2|2|2|2|2|3|1|3|3|0|0	0.04	0.04	0.04	0.04	0.04	-4.52	1.51	0.51
CFTR-C_GG	NP_060337.2	C4orf27	1|4|3|3	11	2.75	4	0|1|0|0|0|1|0|0|1|0|0|1|0|1|0|0|1|0|0|0|0|1	0.7	0.98	0.7	0.98	0.7	-0.63	8.64	0.08
CFTR-C_GG	NP_004665.2	ASH2L	3|4|4|0	11	2.75	4	8|5|8|7|5|4|2|0|1|2|2|3|4|5|2|1|2|2|11|8|0|1	0	0	0	0	0	-16.18	0.73	0.59
CFTR-C_GG	NP_060391.2	NPLOC4	1|2|1|2	6	1.5	4	11|14|15|21|13|11|5|1|3|2|12|10|30|27|3|5|4|4|8|8|14|16	0	0	0	0	0	-42.89	0.14	0.66
CFTR-C_GG	NP_001002030.1	ECHDC1	1|3|4|3	11	2.75	4	10|5|8|9|12|3|4|3|1|2|27|19|38|36|2|2|5|5|12|12|23|29	0	0	0	0	0	-48.46	0.23	0.66
CFTR-C_GG	NP_056513.2	GPKOW	1|3|1|1	6	1.5	4	10|17|17|21|13|8|4|6|4|5|9|9|23|27|1|1|2|5|12|12|18|15	0	0	0	0	0	-43.35	0.14	0.66
CFTR-C_GG	NP_112196.3	TRMT1L	3|6|6|7	22	5.5	4	8|9|7|6|7|4|3|3|2|4|8|5|9|17|7|4|9|9|14|12|3|3	0	0	0	0	0	-21.94	0.79	0.62
CFTR-C_GG	NP_056039.2	FAM208A	1|0|0|3	4	1	4	23|26|26|24|16|8|9|8|8|9|2|5|8|6|5|6|9|16|27|29|6|9	0	0	0	0	0	-56.38	0.08	0.66
CFTR-C_GG	NP_003249.3	TK1	2|3|2|1	8	2	4	5|4|4|7|3|0|1|1|2|1|2|4|0|2|1|0|1|1|0|0|2|3	0.01	0.03	0.01	0.03	0.01	-6.41	1	0.55
CFTR-C_GG	NP_057154.2	MRPS23	1|2|3|2	8	2	4	0|0|0|0|3|0|0|1|0|1|7|6|3|2|4|7|4|3|4|3|3|0	0	0.01	0	0.01	0	-7.59	0.86	0.56
CFTR-C_GG	NP_003135.2	SSR1	2|1|2|3	8	2	4	0|0|0|0|2|2|0|2|0|0|1|2|3|1|0|1|0|0|3|3|0|0	0.23	0.49	0.23	0.49	0.23	-2.67	2.2	0.4
CFTR-C_GG	NP_004163.3	SLC1A3	1|2|1|4	8	2	4	1|0|0|0|2|0|2|3|2|4|1|0|0|0|2|1|1|3|0|0|0|0	0.21	0.67	0.21	0.67	0.21	-2.98	2	0.42
CFTR-C_GG	NP_005872.2	BCKDK	1|0|1|0	2	0.5	4	0|0|0|0|0|0|0|0|0|0|0|1|0|0|0|0|0|0|0|0|0|0	0	0	0	0	0	-1.46	5	0.66
CFTR-C_GG	NP_003893.2	FUBP1	2|2|0|1	5	1.25	4	7|6|7|8|7|0|2|1|2|2|11|9|14|10|6|4|3|3|12|13|14|12	0	0	0	0	0	-30.07	0.18	0.66
CFTR-C_GG	NP_478126.1	EXOSC6	1|3|2|2	8	2	4	5|4|6|5|2|3|2|2|2|2|2|1|2|1|1|1|3|3|3|3|1|3	0	0	0	0	0	-8.95	0.77	0.58
CFTR-C_GG	NP_060924.4	NUSAP1	1|1|1|0	3	0.75	4	1|1|1|1|0|0|0|0|0|0|1|2|3|3|0|0|0|0|5|7|2|1	0	0	0	0	0	-5.42	0.59	0.66
CFTR-C_GG	NP_001116539.1	MAPT	1|0|2|2	5	1.25	4	1|14|14|14|9|4|8|5|6|9|12|8|20|19|5|10|8|7|4|4|0|9	0	0	0	0	0	-37.44	0.14	0.66
CFTR-C_GG	NP_004860.2	VPS4B	1|3|3|4	11	2.75	4	3|2|4|6|2|0|0|0|3|0|4|0|2|2|1|1|1|2|6|2|5|7	0.01	0.03	0.01	0.03	0.01	-8.06	1.14	0.54
CFTR-C_GG	NP_536724.1	PIGU	4|1|6|2	13	3.25	4	5|4|8|5|3|0|1|0|0|1|0|1|6|6|2|2|4|0|0|1|0|2	0.08	0.27	0.08	0.27	0.08	-7.55	1.4	0.48
CFTR-C_GG	NP_075067.2	VPS33A	2|3|2|1	8	2	4	2|2|1|3|2|1|1|1|1|0|5|2|4|3|0|0|0|0|0|1|0|0	0.09	0.21	0.09	0.21	0.09	-4.15	1.52	0.48
CFTR-C_GG	NP_005848.2	ZMPSTE24	1|4|5|6	16	4	4	0|0|0|0|7|2|3|2|0|0|2|1|0|0|1|1|0|1|0|0|0|0	0.59	0.86	0.59	0.86	0.59	-2.3	4.4	0.11
CFTR-C_GG	NP_055486.2	UBE3C	1|1|2|5	9	2.25	4	1|1|4|3|3|1|3|2|3|2|0|2|0|0|1|0|0|3|1|0|0|0	0.19	0.71	0.19	0.71	0.19	-4.38	1.65	0.43
CFTR-C_GG	NP_954587.2	C7orf46	1|0|1|0	2	0.5	4	0|3|2|5|5|2|0|1|1|0|7|3|5|4|0|0|0|3|4|3|1|0	0	0	0	0	0	-9.49	0.22	0.66
CFTR-C_GG	NP_001121598.1	AP4S1	1|1|1|1	4	1	4	0|0|1|0|0|0|0|0|0|0|0|0|0|0|0|0|0|0|1|1|0|0	0	0	0	0	0	0.61	7.33	0.66
CFTR-C_GG	NP_115881.3	JAGN1	3|0|2|0	5	1.25	4	0|0|0|0|2|0|1|0|0|1|1|0|1|3|0|0|0|0|0|0|0|0	0.35	0.82	0.35	0.82	0.35	-2.61	3.06	0.26
CFTR-C_GG	NP_001123359.1	DNAJC2	1|2|1|2	6	1.5	4	0|1|0|1|4|3|4|3|8|5|8|14|6|6|5|5|4|3|8|8|0|0	0	0	0	0	0	-15.74	0.34	0.66
CFTR-C_GG	NP_001124495.1	PEX5	1|4|0|2	7	1.75	4	34|31|33|26|16|4|17|15|12|14|15|13|16|22|17|23|18|24|23|23|3|4	0	0	0	0	0	-80.47	0.1	0.66
CFTR-C_GG	NP_001127945.1	KIAA0182	1|0|0|1	2	0.5	4	1|1|2|0|3|1|1|0|2|0|0|1|1|3|1|0|0|1|5|5|4|3	0	0	0	0	0	-7.02	0.31	0.66
CFTR-C_GG	NP_002202.2	ITGB1	1|0|3|1	5	1.25	4	0|0|0|3|3|0|0|0|0|0|1|1|1|1|0|0|0|0|1|2|3|2	0.14	0.55	0.14	0.55	0.14	-4.11	1.53	0.45
CFTR-C_GG	NP_079359.2	EDC3	2|3|2|3	10	2.5	4	3|4|8|7|7|3|0|3|4|1|4|3|4|2|2|3|2|1|4|3|6|7	0	0	0	0	0	-11.29	0.68	0.66
CFTR-C_GG	NP_612423.1	CCDC101	1|3|1|1	6	1.5	4	6|4|4|3|4|0|0|0|1|0|5|4|1|1|1|1|1|1|4|2|2|5	0	0.01	0	0.01	0	-7.57	0.66	0.56
CFTR-C_GG	NP_612451.1	CCDC124	2|2|1|1	6	1.5	4	4|5|6|6|10|7|5|3|2|4|11|13|14|19|0|0|1|1|3|3|9|13	0	0	0	0	0	-23.76	0.24	0.66
CFTR-C_GG	NP_002866.2	RAD51	2|1|2|1	6	1.5	4	0|0|0|0|0|0|0|0|0|0|0|0|0|0|0|0|0|0|2|1|0|1	0.43	0.87	0.43	0.87	0.43	0.25	8.25	0.23
CFTR-C_GG	NP_001198.2	BTF3	4|3|4|0	11	2.75	4	12|14|16|14|16|9|7|5|5|5|20|11|27|32|9|8|12|13|10|16|15|14	0	0	0	0	0	-57.6	0.21	0.66
CFTR-C_GG	NP_056271.2	COBRA1	1|2|3|1	7	1.75	4	1|1|0|0|4|0|1|0|2|0|2|1|2|2|0|1|3|2|6|3|0|0	0.06	0.18	0.06	0.18	0.06	-4.45	1.24	0.5
CFTR-C_GG	NP_002680.2	POLA2	2|3|3|1	9	2.25	4	3|5|4|3|3|3|2|0|0|2|2|1|7|5|3|2|4|5|4|8|0|1	0	0	0	0	0	-10.59	0.74	0.66
CFTR-C_GG	NP_002729.2	PRKCB	2|1|1|1	5	1.25	4	0|0|0|0|0|0|0|0|0|0|0|0|0|0|1|1|1|1|0|0|0|0	0.22	0.88	0.22	0.88	0.22	0.16	6.88	0.41
CFTR-C_GG	NP_003968.2	AIP	2|0|0|0	2	0.5	4	1|0|0|1|0|0|0|0|0|0|0|1|1|2|0|0|0|0|2|3|0|0	0.13	0.52	0.13	0.52	0.13	-2.94	1	0.46
CFTR-C_GG	NP_003189.2	TCEB3	2|0|0|0	2	0.5	4	8|8|11|9|9|4|3|1|4|2|13|8|20|22|1|1|6|3|33|28|9|7	0	0	0	0	0	-41.02	0.05	0.66
CFTR-C_GG	NP_001129665.1	FASTKD2	2|2|0|2	6	1.5	4	1|2|1|0|0|0|0|0|0|0|2|3|2|2|1|0|2|1|2|3|0|0	0.12	0.16	0.12	0.16	0.12	-4.53	1.5	0.46
CFTR-C_GG	NP_003147.2	STIM1	3|2|2|4	11	2.75	4	4|4|2|3|7|3|1|2|0|2|0|1|3|2|1|1|0|1|6|7|2|0	0.01	0.03	0.01	0.03	0.01	-6.28	1.16	0.54
CFTR-C_GG	NP_004726.2	LRRFIP1	2|2|2|2	8	2	4	6|7|5|7|3|3|3|4|1|1|6|3|6|12|3|4|3|3|9|5|1|2	0	0	0	0	0	-13.97	0.45	0.66
CFTR-C_GG	NP_061184.1	COG1	2|3|2|3	10	2.5	4	13|7|8|7|2|0|1|2|4|3|1|0|3|3|2|2|2|2|6|7|0|0	0	0	0	0	0	-9.83	0.73	0.66
CFTR-C_GG	NP_115866.1	MRPL41	1|2|3|1	7	1.75	4	3|1|0|3|4|6|3|4|5|5|6|4|1|1|1|6|4|5|3|4|0|2	0	0	0	0	0	-11.48	0.54	0.66
CFTR-C_GG	NP_443171.2	FCRL3	1|0|1|0	2	0.5	4	0|0|0|0|0|0|0|0|0|0|3|0|0|0|0|0|0|1|0|0|0|0	0	0	0	0	0	-1.8	2.75	0.66
CFTR-C_GG	NP_056016.1	BOP1	1|3|0|2	6	1.5	4	2|3|2|1|9|6|1|1|2|3|4|4|6|6|3|3|4|4|14|10|6|3	0	0	0	0	0	-18.9	0.34	0.66
CFTR-C_GG	NP_001907.2	CYC1	1|0|2|1	4	1	4	0|0|0|0|1|0|0|0|0|0|0|0|0|0|1|0|1|1|0|0|0|0	0.22	0.88	0.22	0.88	0.22	-1.75	5.5	0.41
CFTR-C_GG	NP_004890.2	BRE	4|4|4|2	14	3.5	4	4|3|5|5|2|3|3|2|3|4|5|4|4|4|3|3|3|4|6|8|3|7	0	0	0	0	0	-12.46	0.88	0.66
CFTR-C_GG	NP_005617.2	SRSF4	2|2|1|0	5	1.25	4	3|6|2|8|3|2|5|4|4|2|8|5|5|5|0|0|0|1|5|8|0|0	0	0	0	0	0	-14.8	0.36	0.66
CFTR-C_GG	NP_006640.2	UTP14A	1|2|1|2	6	1.5	4	4|4|1|2|11|4|1|2|2|1|5|3|9|8|0|0|2|2|5|5|6|5	0	0	0	0	0	-13.28	0.4	0.66
CFTR-C_GG	NP_006835.2	ILVBL	5|7|14|7	33	8.25	4	5|2|4|1|8|7|6|6|2|5|2|4|2|1|0|3|3|5|8|6|1|0	0.25	0.95	0.25	0.95	0.25	-6.6	2.24	0.33
CFTR-C_GG	NP_056485.2	SENP3	1|1|2|5	9	2.25	4	3|2|3|4|1|1|2|2|0|0|4|4|4|3|4|3|2|3|5|7|5|5	0	0.01	0	0.01	0	-10.69	0.74	0.56
CFTR-C_GG	NP_056937.2	UBXN1	2|3|1|5	11	2.75	4	4|7|6|1|3|2|5|2|1|3|2|2|2|2|2|3|5|5|2|3|1|0	0.01	0.02	0.01	0.02	0.01	-10.05	0.96	0.55
CFTR-C_GG	NP_002930.2	RNH1	1|2|0|0	3	0.75	4	2|2|2|2|0|0|0|1|0|0|0|0|0|0|0|0|0|1|0|0|0|0	0.14	0.55	0.14	0.55	0.14	-2.76	1.65	0.45
CFTR-C_GG	NP_061849.2	SLC38A2	2|1|3|1	7	1.75	4	0|0|0|0|7|6|1|2|2|4|6|3|2|2|2|4|3|4|2|3|1|0	0	0.01	0	0.01	0	-8.28	0.71	0.57
CFTR-C_GG	NP_060298.2	COMMD4	2|1|2|0	5	1.25	4	6|3|3|5|5|1|3|1|2|2|1|5|6|5|1|1|1|1|3|2|3|3	0	0	0	0	0	-12.52	0.44	0.66
CFTR-C_GG	NP_149095.2	STON2	2|1|2|2	7	1.75	4	0|0|1|1|0|0|0|0|0|0|1|1|0|0|0|0|0|0|0|0|0|0	0.66	0.88	0.66	0.88	0.66	0.16	9.62	0.09
CFTR-C_GG	NP_001135935.1	DKC1	1|2|2|0	5	1.25	4	10|9|6|11|14|1|1|4|5|3|4|12|5|4|8|7|7|7|13|19|9|8	0	0	0	0	0	-32.91	0.16	0.66
CFTR-C_GG	NP_001136277.1	SLC6A8	3|0|0|1	4	1	4	0|0|0|0|0|0|0|0|0|0|1|1|1|0|0|0|0|0|2|2|2|2	0.2	0.79	0.2	0.79	0.2	-2.91	2	0.42
CFTR-C_GG	NP_665807.1	MTPN	3|4|4|0	11	2.75	4	1|1|1|0|4|0|5|2|4|3|1|1|0|0|2|0|1|3|0|0|0|0	0.28	0.46	0.28	0.46	0.28	-5.77	2.09	0.29
CFTR-C_GG	NP_001137359.1	COPS2	1|2|0|1	4	1	4	6|5|5|9|2|2|1|0|2|2|0|2|3|1|3|2|1|1|5|5|2|6	0	0	0	0	0	-12.78	0.34	0.66
CFTR-C_GG	NP_665707.1	MGST1	2|1|2|1	6	1.5	4	0|0|0|0|0|0|0|0|0|0|0|0|0|0|0|0|0|0|0|0|0|0	0.48	0.96	0.48	0.96	0.48	1.05	15	0.19
CFTR-C_GG	NP_001138350.1	IMPA1	1|0|2|3	6	1.5	4	0|1|1|2|2|1|2|0|1|1|2|3|0|1|0|0|0|0|0|0|0|0	0.23	0.62	0.23	0.62	0.23	-3.84	1.94	0.41
CFTR-C_GG	NP_066957.3	MRPL23	1|3|0|1	5	1.25	4	2|3|2|3|1|0|2|3|1|0|1|2|1|2|0|0|1|0|1|0|0|0	0.08	0.32	0.08	0.32	0.08	-5.19	1.1	0.48
CFTR-C_GG	NP_001138638.1	PRMT3	3|5|6|6	20	5	4	1|1|0|0|5|2|3|4|1|1|6|5|2|4|0|0|2|1|2|3|0|0	0.33	0.51	0.33	0.51	0.33	-3.36	2.56	0.27
CFTR-C_GG	NP_001138467.1	CCDC85C	1|0|1|1	3	0.75	4	1|2|3|2|1|0|2|2|2|2|2|1|2|2|4|4|1|2|5|5|3|2	0	0	0	0	0	-9.91	0.33	0.66
CFTR-C_GG	NP_001138786.1	CEP44	1|1|0|1	3	0.75	4	1|3|4|6|0|0|0|0|0|0|0|0|1|2|0|0|0|1|1|0|1|2	0	0	0	0	0	-4.15	0.75	0.66
CFTR-C_GG	NP_001138916.1	SCAF4	3|4|1|0	8	2	4	5|6|9|7|7|0|0|2|1|5|5|7|7|8|6|4|5|5|15|7|8|8	0	0	0	0	0	-25.03	0.35	0.66
CFTR-C_GG	NP_001139411.1	PAFAH1B3	2|0|1|1	4	1	4	0|0|0|0|0|0|0|0|0|0|0|0|0|0|0|0|0|0|0|0|0|0	0.24	0.96	0.24	0.96	0.24	-1.46	10	0.34
CFTR-C_GG	NP_001111.3	MFSD10	2|2|3|1	8	2	4	1|3|2|2|1|2|4|1|2|1|0|1|0|0|0|0|0|0|3|3|0|0	0.12	0.29	0.12	0.29	0.12	-3.71	1.69	0.46
CFTR-C_GG	NP_001139699.1	RPS20	6|9|11|8	34	8.5	4	9|7|11|7|10|0|12|12|9|12|8|7|12|11|11|12|9|10|6|5|14|14	0	0	0	0	0	-26.16	0.9	0.63
CFTR-C_GG	NP_001139754.1	SRP54	2|2|2|4	10	2.5	4	17|11|12|17|10|7|5|3|5|5|21|11|31|31|8|9|11|12|14|14|12|14	0	0	0	0	0	-48.3	0.2	0.66
CFTR-C_GG	NP_689979.1	C17orf61	4|1|4|4	13	3.25	4	1|2|1|1|2|0|0|1|0|0|0|0|0|0|2|3|1|4|0|0|1|0	0.56	0.74	0.56	0.74	0.56	-2.5	3.76	0.12
CFTR-C_GG	NP_002782.1	PSMA6	1|1|0|0	2	0.5	4	0|1|1|2|1|0|0|1|1|0|0|0|1|0|1|2|0|0|1|0|0|0	0	0	0	0	0	-3.06	0.92	0.66
CFTR-C_GG	NP_005473.1	PIGK	3|4|4|4	15	3.75	4	2|2|2|4|2|0|0|1|3|0|0|0|2|2|2|2|2|1|0|0|0|0	0.49	0.56	0.49	0.56	0.49	-1.07	3.06	0.19
CFTR-C_GG	NP_690042.1	TES	1|0|1|0	2	0.5	4	11|12|11|15|8|2|4|1|3|2|10|11|12|15|1|0|1|0|6|4|13|14	0	0	0	0	0	-30.4	0.07	0.66
CFTR-C_GG	NP_057021.2	PIGT	2|3|2|1	8	2	4	4|1|3|3|3|3|1|2|4|1|0|0|0|0|0|0|3|2|0|0|0|0	0.08	0.19	0.08	0.19	0.08	-4.3	1.47	0.48
CFTR-C_GG	NP_055422.1	UBXN4	3|2|5|4	14	3.5	4	5|2|1|2|4|2|3|2|1|2|0|0|5|5|2|3|2|5|4|5|3|4	0.01	0.02	0.01	0.02	0.01	-8.09	1.24	0.55
CFTR-C_GG	NP_056464.1	IRF2BP1	2|2|0|3	7	1.75	4	3|1|0|3|2|1|0|0|1|1|0|0|0|0|0|0|0|0|4|0|1|0	0.32	0.58	0.32	0.58	0.32	-4.01	2.26	0.28
CFTR-C_GG	NP_067045.1	PRUNE	2|4|7|3	16	4	4	14|14|19|18|26|4|10|7|11|13|17|16|24|21|16|14|14|13|19|20|17|19	0	0	0	0	0	-61.7	0.25	0.66
CFTR-C_GG	NP_612366.1	MCU	1|0|0|1	2	0.5	4	1|2|3|1|0|0|0|0|0|0|1|0|0|0|0|0|0|0|1|3|0|0	0	0	0	0	0	-3.13	0.92	0.66
CFTR-C_GG	NP_055428.1	FAF2	3|3|3|6	15	3.75	4	2|1|2|1|2|2|1|1|1|0|1|2|0|0|4|3|3|3|3|1|2|1	0.26	0.79	0.26	0.79	0.26	-2.45	2.29	0.3
CFTR-C_GG	NP_056518.2	RRP7A	2|3|3|7	15	3.75	4	2|3|3|2|4|1|1|1|1|0|0|1|2|0|1|2|0|1|1|2|3|3	0.29	0.94	0.29	0.94	0.29	-3.55	2.43	0.28
CFTR-C_GG	NP_653205.3	ZC3H18	1|0|0|1	2	0.5	4	1|1|0|1|2|1|0|1|0|0|2|2|0|0|2|1|0|0|4|6|0|0	0	0	0	0	0	-4.66	0.46	0.66
CFTR-C_GG	NP_001074010.2	MGA	1|0|1|0	2	0.5	4	3|3|6|2|0|0|1|0|0|1|0|3|6|3|0|1|0|0|12|10|0|0	0	0	0	0	0	-9.5	0.22	0.66
CFTR-C_GG	NP_001158243.1	SLC7A2	1|2|1|0	4	1	4	0|0|0|0|0|0|0|0|0|0|0|0|0|1|0|0|0|0|1|0|0|0	0.24	0.96	0.24	0.96	0.24	-1.46	10	0.34
CFTR-C_GG	NP_878908.4	WASH1	2|2|3|0	7	1.75	4	2|1|1|2|0|0|0|0|0|0|0|0|0|0|1|0|1|0|2|3|0|0	0.4	0.71	0.4	0.71	0.4	-3.26	2.96	0.24
CFTR-C_GG	NP_078888.4	DHX40	3|1|3|4	11	2.75	4	1|2|2|2|1|2|1|0|1|1|1|2|1|1|2|1|3|2|4|3|2|1	0.1	0.25	0.1	0.25	0.1	-5.38	1.68	0.47
CFTR-C_GG	NP_001161419.1	TIMM17B	1|1|1|1	4	1	4	0|0|0|0|3|0|1|1|1|0|0|0|0|0|0|0|0|0|0|0|0|0	0	0	0	0	0	-0.17	3.67	0.66
CFTR-C_GG	NP_057444.2	TACO1	1|0|1|1	3	0.75	4	0|0|0|0|1|0|1|0|0|0|0|0|0|0|0|0|0|0|0|0|0|0	0	0	0	0	0	-1.46	7.5	0.66
CFTR-C_GG	NP_542984.2	MRPL39	2|2|2|3	9	2.25	4	2|1|1|4|5|4|3|2|4|1|1|4|2|1|0|0|1|1|2|2|1|2	0.01	0.02	0.01	0.02	0.01	-5.16	1.12	0.55
CFTR-C_GG	NP_443111.4	LARP4	3|3|4|3	13	3.25	4	5|6|6|6|5|1|3|1|3|5|3|6|9|9|2|3|3|4|5|6|3|5	0	0	0	0	0	-12.71	0.72	0.66
CFTR-C_GG	NP_056422.2	CHTOP	1|0|0|1	2	0.5	4	0|0|1|1|3|0|1|0|2|1|2|3|3|1|0|0|1|1|2|3|3|3	0	0	0	0	0	-6.31	0.35	0.66
CFTR-C_GG	NP_001166028.1	GOLGA3	1|1|0|0	2	0.5	4	0|0|0|0|0|0|0|0|1|0|0|1|0|0|0|0|0|0|0|0|0|0	0	0	0	0	0	-1.46	5	0.66
CFTR-C_GG	NP_001171479.1	CBS	3|4|3|3	13	3.25	4	2|3|4|2|10|2|7|6|8|4|7|5|11|9|4|2|6|6|8|4|3|3	0	0	0	0	0	-15.48	0.62	0.66
CFTR-C_GG	NP_001171481.1	CDC45	1|2|2|4	9	2.25	4	0|0|1|0|2|0|2|0|2|0|0|0|0|0|0|0|0|0|1|2|0|0	0.51	0.93	0.51	0.93	0.51	-1.03	4.95	0.13
CFTR-C_GG	NP_001171500.1	ECI1	2|0|2|1	5	1.25	4	2|2|2|3|5|1|0|0|0|0|0|0|0|0|0|0|0|0|2|1|0|0	0.16	0.33	0.16	0.33	0.16	-4.23	1.53	0.44
CFTR-C_GG	NP_001171820.1	FLAD1	1|1|2|4	8	2	4	2|2|1|4|8|4|3|3|3|2|5|3|2|2|2|2|0|3|0|0|0|0	0.01	0.03	0.01	0.03	0.01	-7.76	0.86	0.54
CFTR-C_GG	NP_001172110.1	PFDN6	1|4|2|2	9	2.25	4	6|4|5|5|6|0|3|4|7|6|5|5|8|8|5|6|7|7|4|5|11|8	0	0	0	0	0	-21.66	0.4	0.66
CFTR-C_GG	NP_054808.1	NUPL1	1|1|0|0	2	0.5	4	5|2|4|6|3|3|3|3|4|3|0|1|2|3|2|2|5|5|3|4|8|5	0	0	0	0	0	-15.03	0.14	0.66
CFTR-C_GG	NP_839955.1	EXOC1	1|3|0|2	6	1.5	4	1|0|0|0|0|0|0|0|0|0|0|0|0|0|0|0|0|0|0|0|0|0	0.49	0.99	0.49	0.99	0.49	-1.46	15	0.17
CFTR-C_GG	NP_001182031.1	GSR	3|2|3|4	12	3	4	0|1|1|1|0|0|0|0|0|0|0|0|0|0|0|0|0|0|0|0|0|0	0.97	1	0.97	1	0.97	2.53	22	0
CFTR-C_GG	NP_001182356.1	SRSF2	3|5|5|9	22	5.5	4	6|6|5|5|6|0|2|2|2|2|7|4|7|9|2|1|1|1|8|10|7|4	0	0.02	0	0.02	0	-12.1	1.25	0.55
CFTR-C_GG	NP_065171.2	DOLPP1	5|8|10|8	31	7.75	4	5|6|6|9|4|4|4|3|6|3|2|2|0|0|4|5|5|6|2|3|0|0	0.14	0.41	0.14	0.41	0.14	-6.32	2.16	0.45
CFTR-C_GG	NP_001182751.1	HSDL2	1|1|6|5	13	3.25	4	3|1|2|4|3|1|1|1|1|0|0|3|1|2|2|3|5|4|4|1|0|1	0.24	0.65	0.24	0.65	0.24	-6.53	1.66	0.34
CFTR-C_GG	NP_001185987.1	C15orf38-AP3S2	3|1|4|0	8	2	4	37|30|35|42|0|13|7|9|16|16|0|0|0|0|23|23|22|22|0|0|45|39	0	0	0	0	0	-74.97	0.12	0.66
CFTR-C_GG	NP_078932.2	GLT25D1	2|2|5|3	12	3	4	1|0|0|0|2|0|1|0|1|0|0|0|0|0|0|0|0|2|0|0|0|0	0.83	0.99	0.83	0.99	0.83	0.87	9.43	0.02
CFTR-C_GG	NP_056312.2	TMEM87A	2|0|1|0	3	0.75	4	1|1|1|0|0|0|0|0|0|0|0|0|0|0|0|0|0|0|0|0|0|2	0.2	0.8	0.2	0.8	0.2	-1.92	3.3	0.42
CFTR-C_GG	NP_057125.2	DERL2	1|0|2|3	6	1.5	4	0|0|0|0|0|0|1|2|0|1|0|0|0|0|0|0|0|0|2|2|0|0	0.38	0.87	0.38	0.87	0.38	-2.43	4.12	0.25
CFTR-C_GG	NP_001188263.1	GCFC2	1|0|0|1	2	0.5	4	2|1|3|1|3|1|0|0|0|1|2|1|1|1|0|1|0|2|0|0|0|0	0	0	0	0	0	-4.3	0.55	0.66
CFTR-C_GG	NP_001188493.1	PLRG1	3|2|0|3	8	2	4	4|3|3|4|5|2|2|5|2|1|0|0|0|0|1|2|1|1|6|7|2|3	0	0.01	0	0.01	0	-10.6	0.81	0.56
CFTR-C_GG	NP_001189398.1	GBAS	2|1|5|7	15	3.75	4	1|1|1|0|1|0|0|1|0|0|0|0|0|1|2|0|6|3|0|0|1|0	0.53	0.94	0.53	0.94	0.53	-2.06	4.58	0.13
CFTR-C_GG	NP_001193420.1	MAVS	1|0|0|0	1	0.25	4	14|13|16|13|6|2|4|5|3|3|3|3|6|9|3|3|4|3|3|6|3|7	0	0	0	0	0	-25.72	0.04	0.66
CFTR-C_GG	NP_872578.1	MRPS9	1|1|1|0	3	0.75	4	1|0|0|2|9|5|5|5|8|6|11|9|3|3|4|8|6|7|3|5|2|2	0	0	0	0	0	-20.41	0.16	0.66
CFTR-C_GG	NP_004672.2	EIF1AY	1|2|2|0	5	1.25	4	2|0|3|0|0|0|0|0|0|0|0|0|0|0|0|0|0|0|0|0|0|0	0.4	0.81	0.4	0.81	0.4	-1.98	5.5	0.24
CFTR-C_GG	NP_115728.2	BRMS1L	1|3|0|1	5	1.25	4	6|5|2|2|3|0|1|1|1|1|2|2|2|3|1|0|0|0|6|5|0|2	0.01	0.02	0.01	0.02	0.01	-8.71	0.61	0.55
CFTR-C_GG	NP_060336.3	TMEM70	1|1|0|2	4	1	4	0|0|0|0|0|0|0|0|0|0|0|0|0|0|0|0|0|0|0|0|0|0	0.24	0.96	0.24	0.96	0.24	-1.46	10	0.34
CFTR-C_GG	NP_001230127.1	HIP1	1|2|0|0	3	0.75	4	1|2|0|0|0|0|0|0|0|0|0|0|0|0|0|0|1|0|0|1|0|0	0.2	0.8	0.2	0.8	0.2	-1.92	3.3	0.42
CFTR-C_GG	NP_001230332.1	CLEC16A	1|0|0|0	1	0.25	4	1|2|1|0|0|0|0|0|0|0|0|0|0|0|0|0|0|0|1|0|0|0	0	0	0	0	0	-1.92	1.1	0.66
CFTR-C_GG	NP_002638.2	PIK3C3	1|2|1|2	6	1.5	4	10|14|16|14|1|0|2|2|1|2|1|1|2|1|1|0|1|0|9|4|1|1	0	0	0	0	0	-13.21	0.39	0.66
CFTR-C_GG	NP_001231931.1	NFIC	1|1|0|0	2	0.5	4	3|7|1|2|4|1|2|0|2|0|0|0|0|0|0|0|1|0|3|2|0|0	0	0	0	0	0	-5.44	0.39	0.66
CFTR-C_GG	NP_061899.2	TMCO1	5|4|2|6	17	4.25	4	3|3|2|2|4|0|0|1|2|1|0|2|0|0|1|1|1|2|0|0|0|0	0.62	0.93	0.62	0.93	0.62	-2.09	3.74	0.1
CFTR-C_GG	NP_001243546.1	TUBGCP2	3|6|6|5	20	5	4	6|7|8|7|6|1|3|4|6|3|6|4|4|8|3|4|6|5|6|4|1|2	0	0	0	0	0	-13.49	1.06	0.59
CFTR-C_GG	NP_001243755.1	PAF1	1|1|0|0	2	0.5	4	10|9|5|5|6|1|0|2|3|2|2|4|8|8|1|0|0|1|15|17|7|5	0	0	0	0	0	-21.33	0.1	0.66
CFTR-C_GG	NP_056289.2	SAMHD1	4|3|5|5	17	4.25	4	8|3|6|3|6|7|4|7|4|3|5|8|7|6|5|3|5|5|4|6|2|2	0	0	0	0	0	-14.35	0.86	0.61
CFTR-C_GG	NP_037471.2	ALG6	1|0|1|1	3	0.75	4	0|0|0|0|0|0|0|1|0|1|0|1|0|0|0|1|0|0|0|0|1|1	0	0	0	0	0	-2.08	2.75	0.66
CFTR-C_GG	NP_689508.3	TARS	1|5|4|3	13	3.25	4	16|13|18|21|24|7|9|7|8|4|18|21|39|35|12|9|9|8|23|17|26|27	0	0	0	0	0	-69.64	0.19	0.66
CFTR-C_GG	NP_001719.2	BSG	1|0|2|3	6	1.5	4	0|0|0|0|7|2|1|2|0|2|3|2|0|1|7|4|5|3|0|4|2|3	0	0.02	0	0.02	0	-9.25	0.69	0.56
CFTR-C_GG	NP_055259.2	TUBGCP4	2|2|3|3	10	2.5	4	0|0|0|0|1|0|0|0|1|0|0|0|0|0|2|0|0|1|0|0|0|1	0.86	0.96	0.86	0.96	0.86	1.2	9.17	0.02
CFTR-C_GG	NP_001252518.1	RTN3	1|1|1|0	3	0.75	4	0|1|0|0|3|0|2|2|4|2|0|0|1|0|1|1|2|2|0|0|0|1	0	0	0	0	0	-4.45	0.75	0.66
CFTR-C_GG	NP_060522.3	VAC14	1|1|2|0	4	1	4	0|0|0|1|4|3|0|0|0|0|0|0|0|0|0|0|0|0|0|0|0|0	0.18	0.71	0.18	0.71	0.18	-2.53	2.75	0.43
CFTR-C_GG	NP_001257823.1	TRAPPC3	2|3|3|5	13	3.25	4	0|2|1|1|2|0|2|0|1|1|0|1|1|0|2|1|1|1|1|1|1|1	0.5	0.9	0.5	0.9	0.5	-1.48	3.4	0.14
CFTR-C_GG	NP_954592.1	CARM1	2|2|0|2	6	1.5	4	5|3|3|4|1|0|0|3|3|0|0|0|0|0|1|1|1|1|0|0|0|0	0.09	0.12	0.09	0.12	0.09	-5.09	1.27	0.48
CFTR-C_GG	NP_689853.3	DCP1B	1|1|2|0	4	1	4	10|11|12|13|8|2|6|6|5|6|7|6|5|5|3|6|8|9|10|8|4|2	0	0	0	0	0	-30.19	0.14	0.66
CFTR-C_GG	NP_060125.4	GIPC2	1|1|0|0	2	0.5	4	1|0|0|1|0|1|0|0|0|0|0|0|0|0|1|1|2|0|0|0|0|0	0	0	0	0	0	-2.21	1.57	0.66
CFTR-C_GG	NP_000572.2	GPX1	1|1|2|1	5	1.25	4	1|0|0|0|2|0|3|4|4|4|0|1|0|1|3|3|2|1|0|0|0|0	0.02	0.07	0.02	0.07	0.02	-4.1	0.95	0.53
CFTR-C_GG	NP_000467.1	AK1	3|3|4|3	13	3.25	4	3|2|3|2|5|1|1|3|1|2|2|0|0|2|3|2|3|3|1|4|0|0	0.05	0.1	0.05	0.1	0.05	-3.55	1.66	0.5
CFTR-C_GG	NP_001312.1	CSRP2	2|2|1|2	7	1.75	4	0|0|0|1|4|0|2|2|2|3|4|3|5|4|5|6|9|8|0|1|0|1	0	0	0	0	0	-9.24	0.64	0.66
CFTR-C_GG	NP_003789.1	CTNNAL1	1|2|0|1	4	1	4	1|3|0|0|2|1|1|0|0|0|0|0|0|0|0|0|0|0|0|1|0|0	0.15	0.59	0.15	0.59	0.15	-2.61	2.44	0.45
CFTR-C_GG	NP_003602.1	OFD1	1|1|0|0	2	0.5	4	7|6|4|4|0|0|2|0|3|3|1|0|4|3|3|4|4|3|11|4|1|2	0	0	0	0	0	-13.35	0.16	0.66
CFTR-C_GG	NP_003674.1	RRP1	1|0|2|0	3	0.75	4	0|0|0|0|1|0|0|0|0|0|0|1|2|2|0|0|0|0|0|0|0|0	0.19	0.75	0.19	0.75	0.19	-2.1	2.75	0.43
CFTR-C_GG	NP_001921.1	DHPS	2|4|0|2	8	2	4	9|4|8|4|3|2|2|1|0|0|0|3|2|2|5|3|5|7|8|2|1|0	0	0	0	0	0	-13.72	0.62	0.58
CFTR-C_GG	NP_000145.1	GALK1	2|1|3|1	7	1.75	4	0|1|0|1|4|6|3|6|4|2|3|0|1|2|4|2|3|1|2|1|2|2	0	0.01	0	0.01	0	-7.66	0.77	0.56
CFTR-C_GG	NP_000283.1	PHKA2	1|0|0|1	2	0.5	4	0|0|0|0|0|0|0|0|0|0|0|0|0|0|0|0|0|0|0|0|0|0	0	0	0	0	0	-1.46	5	0.66
CFTR-C_GG	NP_002783.1	PSMA7	2|3|2|3	10	2.5	4	6|6|3|3|3|0|2|0|0|3|1|3|7|3|1|1|0|2|3|3|2|1	0	0.01	0	0.01	0	-6.52	1.04	0.56
CFTR-C_GG	NP_003812.1	RIPK2	1|3|1|1	6	1.5	4	6|6|5|6|1|1|1|0|0|0|1|3|3|5|1|0|2|0|2|2|10|7	0	0	0	0	0	-9.59	0.53	0.58
CFTR-C_GG	NP_000972.1	RPL19	8|7|8|8	31	7.75	4	12|12|10|8|10|1|8|8|10|7|15|12|16|12|7|8|8|8|24|21|6|8	0	0	0	0	0	-27.99	0.74	0.66
CFTR-C_GG	NP_000989.1	RPL37A	2|5|4|7	18	4.5	4	2|0|1|2|6|3|4|6|2|2|6|4|1|3|3|5|4|5|1|1|0|0	0.07	0.25	0.07	0.25	0.07	-7.88	1.62	0.49
CFTR-C_GG	NP_003084.1	SNRPC	3|4|1|3	11	2.75	4	3|3|3|3|3|0|4|2|2|2|2|4|5|1|0|0|0|0|3|3|3|2	0.02	0.05	0.02	0.05	0.02	-7.32	1.26	0.53
CFTR-C_GG	NP_003243.1	TIAL1	2|1|1|0	4	1	4	0|0|0|0|3|0|0|1|0|0|2|0|0|0|1|0|1|0|0|0|0|5	0.13	0.52	0.13	0.52	0.13	-3.4	1.69	0.46
CFTR-C_GG	NP_003452.1	ZYX	4|1|3|2	10	2.5	4	23|19|16|18|16|11|7|9|6|3|7|9|13|13|9|8|10|9|9|10|15|13	0	0	0	0	0	-46.54	0.22	0.66
CFTR-C_GG	NP_991330.1	C19orf70	3|4|4|5	16	4	4	3|7|6|7|8|6|5|4|0|0|0|0|0|0|3|5|5|6|1|0|0|0	0.01	0.02	0.01	0.02	0.01	-6.81	1.33	0.55
CFTR-C_GG	NP_009049.2	TRIO	1|2|2|0	5	1.25	4	5|5|5|7|2|0|3|3|0|2|0|0|0|0|1|0|1|1|5|1|0|0	0.01	0.01	0.01	0.01	0.01	-8.09	0.67	0.55
CFTR-C_GG	NP_000010.1	ACAT1	3|4|4|7	18	4.5	4	6|11|11|10|12|5|13|14|10|11|12|13|6|7|10|6|13|10|3|4|3|2	0	0	0	0	0	-29.22	0.52	0.66
CFTR-C_GG	NP_000048.1	BLM	1|1|0|0	2	0.5	4	6|4|4|5|0|0|0|0|0|0|0|0|2|3|1|0|0|0|13|13|1|2	0	0	0	0	0	-10.04	0.2	0.66
CFTR-C_GG	NP_775788.2	VKORC1L1	1|2|2|2	7	1.75	4	0|0|0|0|1|1|1|1|1|0|1|0|0|0|0|1|1|2|3|3|0|0	0.25	0.33	0.25	0.33	0.25	-2.12	2.41	0.33
CFTR-C_GG	NP_064522.3	GRIPAP1	2|8|0|0	10	2.5	4	0|0|1|1|0|0|0|0|0|0|0|0|0|0|0|0|0|0|0|0|0|0	0.49	1	0.49	1	0.49	-1.46	25	0.17
CFTR-C_GG	NP_064543.3	EXOSC5	1|2|1|3	7	1.75	4	0|1|0|0|4|1|0|1|1|1|1|3|2|4|2|4|3|2|6|4|1|0	0.01	0.04	0.01	0.04	0.01	-6.17	0.94	0.53
CFTR-C_GG	NP_001782.1	CDC42	5|7|8|7	27	6.75	4	10|8|13|11|15|13|4|4|4|11|10|14|4|6|6|4|5|7|3|0|0|0	0	0	0	0	0	-17.87	0.98	0.62
CFTR-C_GG	NP_004366.1	COX11	1|0|2|1	4	1	4	0|0|1|0|0|0|0|0|0|0|0|0|0|0|0|0|0|0|0|0|0|0	0.24	0.96	0.24	0.96	0.24	-1.46	10	0.34
CFTR-C_GG	NP_004085.1	EIF2S1	2|3|6|3	14	3.5	4	0|1|1|1|9|3|4|4|6|3|12|12|8|9|5|4|8|5|1|3|4|7	0	0	0	0	0	-16.07	0.7	0.6
CFTR-C_GG	NP_004468.1	FRG1	2|3|3|3	11	2.75	4	1|1|1|1|2|0|0|0|0|0|3|7|7|5|1|1|0|2|2|2|6|5	0.02	0.02	0.02	0.02	0.02	-5.31	1.29	0.53
CFTR-C_GG	NP_004119.1	GTF2F2	3|9|4|4	20	5	4	15|16|15|15|21|9|7|7|7|7|20|21|19|21|7|6|12|13|22|18|13|13	0	0	0	0	0	-50.38	0.36	0.66
CFTR-C_GG	NP_004519.1	MGST3	1|3|2|1	7	1.75	4	3|0|2|3|0|1|1|1|1|2|0|0|0|0|0|0|1|1|0|2|0|0	0.21	0.56	0.21	0.56	0.21	-2.43	2.14	0.42
CFTR-C_GG	NP_004522.1	MOCS2	1|2|1|1	5	1.25	4	1|0|1|1|1|0|0|0|0|0|7|9|2|9|2|1|3|3|0|3|5|5	0	0	0	0	0	-7.8	0.52	0.66
CFTR-C_GG	NP_998784.1	ATP6V1H	1|2|3|5	11	2.75	4	7|8|9|13|8|3|3|7|3|4|3|2|4|4|2|1|2|3|4|8|2|2	0	0	0	0	0	-17.06	0.59	0.6
CFTR-C_GG	NP_005018.1	PIK3R2	1|2|0|1	4	1	4	0|0|0|1|0|0|0|1|0|0|0|0|0|0|0|0|0|0|2|4|0|0	0.17	0.69	0.17	0.69	0.17	-2.51	2.75	0.44
CFTR-C_GG	NP_005040.2	PWP2	2|3|1|5	11	2.75	4	0|0|1|1|3|3|1|1|4|0|2|3|2|3|0|0|0|1|4|3|1|0	0.19	0.62	0.19	0.62	0.19	-4.87	1.83	0.42
CFTR-C_GG	NP_005430.1	MLF2	1|1|0|3	5	1.25	4	0|0|0|0|0|0|4|3|3|2|0|0|0|0|1|2|0|0|0|0|0|0	0.16	0.64	0.16	0.64	0.16	-3.72	1.83	0.44
CFTR-C_GG	NP_005435.1	RQCD1	2|4|1|2	9	2.25	4	9|9|4|6|2|0|3|3|4|1|0|0|0|0|4|1|1|2|3|2|0|0	0.01	0.03	0.01	0.03	0.01	-8.05	0.92	0.55
CFTR-C_GG	NP_003265.3	TRAPPC10	2|2|1|3	8	2	4	2|0|2|0|0|0|0|0|0|0|0|0|0|0|0|0|1|0|0|0|0|0	0.63	0.93	0.63	0.93	0.63	-0.07	8.8	0.1
CFTR-C_GG	NP_005710.1	ARPC3	1|3|2|3	9	2.25	4	2|3|4|3|2|3|3|1|0|3|3|4|3|2|0|0|0|2|3|3|0|0	0.01	0.02	0.01	0.02	0.01	-6.59	1.12	0.54
CFTR-C_GG	NP_005818.1	SLC35B1	2|1|1|1	5	1.25	4	0|0|2|2|0|0|0|0|0|0|1|0|0|0|0|0|0|0|1|0|0|0	0.19	0.75	0.19	0.75	0.19	-0.33	4.58	0.43
CFTR-C_GG	NP_001002269.1	EXOSC3	1|4|2|2	9	2.25	4	12|13|7|12|7|3|3|2|3|3|11|6|18|11|3|8|7|8|26|21|7|5	0	0	0	0	0	-34.93	0.25	0.66
CFTR-C_GG	NP_001003681.1	HMGXB4	3|1|1|0	5	1.25	4	12|7|8|11|10|3|3|3|3|3|8|6|10|7|3|2|4|2|15|13|4|4	0	0	0	0	0	-27.68	0.2	0.66
CFTR-C_GG	NP_115487.2	MRPL14	1|4|2|0	7	1.75	4	0|0|0|0|1|0|1|0|1|1|0|0|0|0|0|0|0|0|0|0|0|0	0.47	1	0.47	1	0.47	-1.75	9.62	0.21
CFTR-C_GG	NP_859067.2	CENPV	2|2|1|3	8	2	4	5|4|2|4|11|5|4|2|4|3|3|4|4|2|2|0|5|3|5|6|0|4	0	0	0	0	0	-13.47	0.54	0.66
CFTR-C_GG	NP_055970.1	LARP4B	3|4|2|4	13	3.25	4	6|9|8|5|14|6|8|8|4|9|8|14|6|8|7|7|7|7|8|10|6|4	0	0	0	0	0	-27.44	0.42	0.66
CFTR-C_GG	NP_006734.1	RBM3	4|3|6|1	14	3.5	4	5|4|1|4|10|3|3|1|4|3|2|4|18|15|4|4|5|0|1|1|1|0	0	0	0	0	0	-14.87	0.83	0.58
CFTR-C_GG	NP_037473.3	OLA1	1|2|0|1	4	1	4	3|3|4|2|3|2|1|0|0|0|5|4|4|3|0|2|2|2|2|2|1|1	0	0	0	0	0	-9.1	0.48	0.66
CFTR-C_GG	NP_009121.1	SEC23IP	1|0|2|1	4	1	4	7|13|8|8|9|1|10|13|9|10|2|3|16|14|8|10|13|9|9|12|11|11	0	0	0	0	0	-41.01	0.11	0.66
CFTR-C_GG	NP_009215.1	TWF2	1|0|0|0	1	0.25	4	7|2|7|7|2|0|3|5|0|0|3|5|4|4|2|1|2|1|5|2|2|5	0	0	0	0	0	-13.48	0.08	0.66
CFTR-C_GG	NP_001010854.1	TTC7B	1|1|0|0	2	0.5	4	0|0|0|0|0|0|0|0|0|0|0|0|0|1|0|0|0|0|2|2|1|0	0	0	0	0	0	-2.1	1.83	0.66
CFTR-C_GG	NP_001012680.1	SLC3A2	1|4|0|2	7	1.75	4	2|2|2|2|3|1|1|1|0|0|2|2|0|2|0|0|0|0|6|6|4|2	0.06	0.2	0.06	0.2	0.06	-7.58	1.01	0.5
CFTR-C_GG	NP_001485.2	GDI2	2|0|1|1	4	1	4	0|0|2|3|3|1|0|2|1|0|0|0|1|1|0|0|1|0|0|0|0|0	0.1	0.38	0.1	0.38	0.1	-3.6	1.47	0.47
CFTR-C_GG	NP_059988.3	HAUS7	2|2|0|1	5	1.25	4	8|6|5|5|0|0|4|2|3|4|2|1|0|0|3|5|7|8|4|6|0|0	0	0	0	0	0	-14.15	0.38	0.66
CFTR-C_GG	NP_116231.2	TMEM209	1|0|0|0	1	0.25	4	0|0|0|0|0|0|0|0|0|0|0|0|0|0|0|2|0|0|1|1|0|0	0	0	0	0	0	-1.76	1.38	0.66
CFTR-C_GG	NP_036569.1	SNAPIN	1|2|0|0	3	0.75	4	3|2|3|1|0|0|0|0|0|0|0|0|5|5|0|0|0|1|1|0|0|0	0.07	0.26	0.07	0.26	0.07	-4.82	0.79	0.49
CFTR-C_GG	NP_036270.1	AATF	1|0|0|0	1	0.25	4	0|1|0|0|3|2|0|0|0|0|1|1|3|3|0|0|0|0|0|1|3|0	0	0	0	0	0	-4.15	0.31	0.66
CFTR-C_GG	NP_055054.1	EIF2B2	2|0|0|1	3	0.75	4	2|1|2|3|0|2|0|0|0|1|3|1|2|4|0|0|0|0|0|1|1|3	0.02	0.1	0.02	0.1	0.02	-5.28	0.63	0.52
CFTR-C_GG	NP_055580.1	TOMM20	2|0|3|0	5	1.25	4	0|0|0|0|0|0|0|0|0|0|0|0|0|0|1|0|0|0|0|0|0|0	0.49	0.99	0.49	0.99	0.49	-1.46	12.5	0.17
CFTR-C_GG	NP_055109.1	TRAM1	1|1|0|0	2	0.5	4	0|0|0|0|0|0|0|0|0|0|0|0|0|0|0|0|0|0|0|0|0|0	0	0	0	0	0	-1.46	5	0.66
CFTR-C_GG	NP_054903.1	CNIH4	10|7|9|8	34	8.5	4	8|10|9|12|5|6|5|7|4|5|3|3|6|7|7|6|5|6|3|8|7|1	0	0	0	0	0	-12.25	1.41	0.59
CFTR-C_GG	NP_057701.1	UFM1	2|1|1|2	6	1.5	4	1|1|1|3|4|0|2|0|0|0|0|0|0|0|0|0|1|1|1|0|2|3	0.12	0.23	0.12	0.23	0.12	-2.64	1.65	0.46
CFTR-C_GG	NP_057455.1	HSD17B7	1|0|1|0	2	0.5	4	1|2|1|0|0|0|0|0|0|0|0|0|0|0|0|0|0|1|0|1|0|2	0	0	0	0	0	-2.4	1.38	0.66
CFTR-C_GG	NP_057137.1	CCDC53	1|1|1|0	3	0.75	4	1|0|1|0|0|0|0|0|0|0|0|0|0|0|0|0|0|0|3|3|0|0	0	0	0	0	0	-2.49	2.06	0.66
CFTR-C_GG	NP_057568.1	PDZD11	1|2|0|0	3	0.75	4	1|3|3|5|0|0|2|0|3|1|3|3|2|0|1|1|0|2|1|2|2|1	0	0.02	0	0.02	0	-7.3	0.46	0.55
CFTR-C_GG	NP_057131.1	SF3B14	1|1|1|4	7	1.75	4	11|13|10|10|10|1|5|5|5|1|8|8|13|15|8|8|6|11|13|14|6|13	0	0	0	0	0	-34.94	0.2	0.66
CFTR-C_GG	NP_057161.1	PTRH2	1|2|3|3	9	2.25	4	1|1|0|0|5|0|0|0|2|0|2|5|0|0|0|0|2|0|2|2|0|0	0.28	0.45	0.28	0.45	0.28	-2.76	2.25	0.29
CFTR-C_GG	NP_057182.1	BRP44L	2|1|1|2	6	1.5	4	0|0|1|0|0|0|0|0|0|0|0|0|0|0|0|1|3|3|0|0|0|0	0.34	0.68	0.34	0.68	0.34	-0.35	4.12	0.27
CFTR-C_GG	NP_057293.1	TRAPPC2L	2|2|1|0	5	1.25	4	0|0|1|2|0|0|0|0|0|0|0|1|0|0|0|0|0|0|0|0|0|0	0.43	0.87	0.43	0.87	0.43	-1.76	6.88	0.23
CFTR-C_GG	NP_057383.2	HSPA14	2|2|1|1	6	1.5	4	0|0|2|2|2|1|2|0|2|3|6|8|0|1|1|0|0|2|2|2|2|1	0.01	0.02	0.01	0.02	0.01	-5.76	0.85	0.54
CFTR-C_GG	NP_055217.2	UQCRQ	1|1|1|0	3	0.75	4	0|0|0|0|0|0|0|0|0|0|0|0|0|0|0|0|0|0|0|0|0|0	0	0	0	0	0	-1.46	7.5	0.66
CFTR-C_GG	NP_060352.1	CLN6	2|0|2|0	4	1	4	0|0|0|0|0|0|0|0|1|1|0|0|0|0|0|0|0|0|0|2|0|0	0.43	0.87	0.43	0.87	0.43	-1.76	5.5	0.23
CFTR-C_GG	NP_003904.3	PRPF4B	1|4|2|3	10	2.5	4	0|0|0|1|8|0|0|0|2|0|3|3|2|2|0|0|2|2|3|3|0|0	0.17	0.41	0.17	0.41	0.17	-4.3	1.77	0.44
CFTR-C_GG	NP_064576.1	MRPS22	1|3|2|0	6	1.5	4	0|0|2|1|5|1|3|2|4|3|5|2|0|0|2|0|1|0|0|1|2|0	0.04	0.12	0.04	0.12	0.04	-6.8	0.97	0.51
CFTR-C_GG	NP_064539.1	C15orf24	1|0|1|1	3	0.75	4	0|0|0|0|1|0|0|0|0|0|0|0|0|0|0|0|0|0|0|0|0|0	0	0	0	0	0	-1.46	7.5	0.66
CFTR-C_GG	NP_009191.1	LYPLA2	3|6|8|4	21	5.25	4	8|7|7|10|18|9|2|4|5|1|15|12|27|33|15|19|12|11|6|7|15|15	0	0	0	0	0	-41.14	0.45	0.66
CFTR-C_GG	NP_115936.2	SCOC	3|4|3|3	13	3.25	4	0|2|0|1|2|3|1|0|1|0|0|1|3|3|0|0|3|0|1|0|0|1	0.49	0.69	0.49	0.69	0.49	-0.32	3.25	0.17
CFTR-C_GG	NP_055323.2	APOBEC3C	1|0|0|0	1	0.25	4	0|1|1|0|0|0|0|1|0|0|0|0|0|0|1|2|1|1|0|0|0|0	0	0	0	0	0	-2.41	0.69	0.66
CFTR-C_GG	NP_054783.2	METTL11A	2|2|1|1	6	1.5	4	0|0|0|0|0|0|1|0|0|1|0|0|0|0|1|2|1|0|0|0|0|0	0.38	0.77	0.38	0.77	0.38	-0.56	5.5	0.25
CFTR-C_GG	NP_000544.2	WRN	1|0|0|0	1	0.25	4	2|1|1|1|1|0|0|0|0|0|0|0|3|2|0|0|0|0|8|7|0|2	0	0	0	0	0	-5.26	0.2	0.66
CFTR-C_GG	NP_076419.2	KCTD14	2|0|0|0	2	0.5	4	0|0|0|0|1|0|1|0|0|0|0|0|0|0|1|0|1|0|0|0|0|0	0.22	0.88	0.22	0.88	0.22	-1.75	2.75	0.41
CFTR-C_GG	NP_116261.1	SYTL1	4|5|5|4	18	4.5	4	0|0|0|0|0|0|0|0|0|0|0|2|0|0|0|0|1|0|0|0|0|0	0.99	1	0.99	1	0.99	4.8	33	0
CFTR-C_GG	NP_001093861.1	RALYL	1|2|0|0	3	0.75	4	0|0|0|0|0|0|0|1|1|0|0|0|0|0|0|0|0|0|0|0|0|0	0.24	0.96	0.24	0.96	0.24	-1.46	7.5	0.34
CFTR-C_GG	NP_001099028.1	WEE2	1|0|0|0	1	0.25	4	0|0|0|0|0|0|0|0|0|0|0|0|0|0|0|0|0|0|0|0|0|0	0	0	0	0	0	-1.46	2.5	0.66
CFTR-C_GG	NP_004035.2	ATIC	1|0|0|0	1	0.25	4	0|0|0|0|0|0|0|0|0|0|0|0|0|0|0|0|0|0|0|0|0|0	0	0	0	0	0	-1.46	2.5	0.66
CFTR-C_GG	NP_116098.2	PYROXD2	1|0|0|0	1	0.25	4	0|0|0|0|0|0|0|0|0|0|0|0|0|0|0|0|0|0|0|0|0|0	0	0	0	0	0	-1.46	2.5	0.66
CFTR-C_GG	NP_003922.1	WASF1	1|2|0|1	4	1	4	2|2|4|2|0|0|0|1|0|0|0|0|1|0|0|0|2|0|2|0|0|0	0.09	0.37	0.09	0.37	0.09	-3.82	1.38	0.48
CFTR-C_GG	NP_003460.2	SCG2	1|0|0|0	1	0.25	4	0|0|0|0|0|0|0|0|0|0|0|0|0|0|0|0|0|0|0|0|0|0	0	0	0	0	0	-1.46	2.5	0.66
CFTR-C_GG	NP_055331.1	CNOT3	2|1|1|1	5	1.25	4	5|5|5|7|3|0|5|1|2|0|1|0|2|5|7|4|3|2|4|2|2|1	0	0	0	0	0	-10.38	0.42	0.66
CFTR-C_GG	NP_001035828.1	TROVE2	4|5|2|5	16	4	4	2|2|3|4|4|0|2|1|2|3|3|6|11|8|2|2|2|2|4|2|5|6	0	0	0	0	0	-10.26	1.16	0.57
CFTR-C_GG	NP_060695.2	SMU1	1|1|2|2	6	1.5	4	0|0|0|0|4|0|0|0|0|0|1|0|0|0|0|0|0|0|0|0|0|0	0.41	0.83	0.41	0.83	0.41	0.46	6.6	0.24
CFTR-C_GG	NP_067642.1	GNB4	1|2|1|2	6	1.5	4	0|2|3|0|0|0|0|0|0|0|1|0|0|0|0|0|1|2|0|0|0|0	0.3	0.6	0.3	0.6	0.3	-0.69	3.67	0.28
CFTR-C_GG	NP_001036223.1	SRGAP2	1|2|1|0	4	1	4	4|3|7|7|3|2|2|2|5|3|2|1|6|4|1|0|1|0|5|7|0|0	0	0	0	0	0	-12.76	0.34	0.66
CFTR-C_GG	NP_005210.3	DIAPH1	1|5|1|5	12	3	4	8|7|4|5|4|1|3|3|3|8|3|3|6|8|2|2|4|7|7|11|2|2	0	0	0	0	0	-17.37	0.64	0.6
CFTR-C_GG	NP_073153.1	ANAPC1	3|8|4|1	16	4	4	14|12|13|10|9|4|8|3|10|10|6|8|13|14|4|6|7|9|20|23|1|1	0	0	0	0	0	-36.78	0.43	0.66
CFTR-C_GG	NP_075066.1	MRPL44	1|2|1|2	6	1.5	4	1|0|2|0|1|0|0|0|1|1|5|6|0|0|5|3|3|4|2|2|0|0	0.01	0.03	0.01	0.03	0.01	-5.23	0.92	0.53
CFTR-C_GG	NP_112577.1	SF3B5	2|0|1|2	5	1.25	4	13|7|6|7|6|2|2|5|2|3|2|5|4|2|4|7|4|4|4|3|5|11	0	0	0	0	0	-21.29	0.25	0.66
CFTR-C_GG	NP_065861.2	TRMT5	1|1|1|1	4	1	4	2|1|3|1|8|1|2|2|1|1|6|3|6|10|1|0|1|1|2|1|2|2	0	0	0	0	0	-8.68	0.39	0.66
CFTR-C_GG	NP_078947.3	ZNF768	1|0|0|1	2	0.5	4	0|0|0|0|0|0|0|0|0|0|1|1|0|0|0|0|0|0|0|0|0|0	0	0	0	0	0	-1.46	5	0.66
CFTR-C_GG	NP_653304.2	LSM14B	1|2|3|2	8	2	4	3|1|3|2|4|0|1|3|3|1|6|6|11|8|2|2|3|2|5|8|4|5	0	0	0	0	0	-13.53	0.53	0.66
CFTR-C_GG	NP_219484.1	IMP4	1|1|1|2	5	1.25	4	0|0|0|0|0|0|0|0|0|0|0|0|0|0|0|0|0|0|0|0|0|0	0.24	0.96	0.24	0.96	0.24	1.05	12.5	0.34
CFTR-C_GG	NP_002808.3	PSMD13	1|11|4|6	22	5.5	4	5|7|6|6|7|5|8|6|6|9|3|3|1|1|8|4|6|4|7|3|4|4	0.01	0.03	0.01	0.03	0.01	-19.33	1.07	0.55
CFTR-C_GG	NP_057110.3	RDH11	2|1|2|1	6	1.5	4	0|0|0|0|0|0|0|0|0|0|0|0|0|0|0|0|0|0|0|0|0|0	0.48	0.96	0.48	0.96	0.48	1.05	15	0.19
CFTR-C_GG	NP_079170.2	NOL10	1|0|2|1	4	1	4	1|0|1|1|2|1|1|0|0|0|2|2|6|8|4|1|2|3|7|4|7|5	0	0	0	0	0	-11.27	0.38	0.66
CFTR-C_GG	NP_116233.2	MASTL	1|1|0|0	2	0.5	4	14|7|15|15|9|4|6|5|9|3|11|10|7|9|6|1|7|4|21|10|8|8	0	0	0	0	0	-37.36	0.06	0.66
CFTR-C_GG	NP_006364.2	VAT1	4|3|3|4	14	3.5	4	1|1|1|1|1|0|0|0|0|1|1|2|2|1|1|0|1|0|0|0|0|0	0.79	0.89	0.79	0.89	0.79	0.8	5.5	0.03
CFTR-C_GG	NP_055899.2	MRPS27	1|4|4|4	13	3.25	4	4|2|5|4|9|3|5|3|4|3|7|6|4|2|4|5|1|4|4|4|3|2	0	0	0	0	0	-14.57	0.81	0.66
CFTR-C_GG	NP_001121077.1	LIPA	1|2|1|4	8	2	4	0|0|0|0|0|0|0|0|0|0|0|0|0|0|0|0|0|0|1|1|0|0	0.49	1	0.49	1	0.49	1.05	20	0.17
CFTR-C_GG	NP_060579.3	MTPAP	1|0|0|1	2	0.5	4	0|0|0|0|1|0|1|2|0|0|1|2|2|2|0|0|0|3|0|3|0|0	0	0	0	0	0	-3.94	0.65	0.66
CFTR-C_GG	NP_001123919.1	HAUS2	1|1|0|0	2	0.5	4	6|5|2|4|4|1|4|5|3|2|0|1|0|1|0|2|1|1|1|0|2|1	0	0	0	0	0	-8.98	0.24	0.66
CFTR-C_GG	NP_001123952.1	VRK2	1|2|2|1	6	1.5	4	2|1|1|0|2|0|0|0|0|0|1|0|5|5|0|0|0|0|3|1|5|4	0.04	0.08	0.04	0.08	0.04	-4.15	1.1	0.51
CFTR-C_GG	NP_001129695.1	RCOR3	1|1|1|0	3	0.75	4	5|1|0|0|0|4|0|0|1|0|0|0|0|0|2|3|0|0|2|4|0|0	0	0	0	0	0	-4.13	0.75	0.66
CFTR-C_GG	NP_006459.3	POLR3C	1|0|0|1	2	0.5	4	7|3|3|5|4|1|0|0|0|0|0|1|2|3|1|0|0|0|3|2|3|2	0	0	0	0	0	-7.95	0.28	0.66
CFTR-C_GG	NP_001137146.1	BRP44	1|1|0|1	3	0.75	4	0|0|0|0|0|0|0|0|0|0|0|0|0|0|1|0|1|0|0|0|0|0	0	0	0	0	0	-1.46	7.5	0.66
CFTR-C_GG	NP_665811.1	AIFM1	1|2|1|3	7	1.75	4	2|1|4|2|3|0|0|0|0|0|1|2|6|5|2|2|1|1|3|2|10|5	0	0.01	0	0.01	0	-7.75	0.74	0.56
CFTR-C_GG	NP_060720.2	INTS9	1|3|2|1	7	1.75	4	5|5|9|8|5|3|0|0|0|1|3|3|8|7|3|1|3|1|4|0|11|6	0	0	0	0	0	-13.99	0.45	0.66
CFTR-C_GG	NP_115661.1	MRI1	4|4|6|5	19	4.75	4	0|1|0|2|1|0|1|1|3|1|0|1|0|1|0|1|2|2|0|0|0|0	0.9	0.98	0.9	0.98	0.9	1.6	6.15	0.01
CFTR-C_GG	NP_004642.2	USP11	1|1|2|1	5	1.25	4	10|7|6|9|3|0|0|1|0|1|4|3|2|3|1|2|0|0|4|5|0|0	0	0	0	0	0	-9.34	0.45	0.66
CFTR-C_GG	NP_996667.2	ECI2	2|3|7|6	18	4.5	4	0|1|1|2|5|2|5|5|2|2|2|0|0|0|4|4|4|5|3|3|2|2	0.19	0.51	0.19	0.51	0.19	-6.79	1.83	0.43
CFTR-C_GG	NP_004298.1	APBB2	2|5|2|5	14	3.5	4	1|1|0|0|0|0|0|0|0|0|0|0|0|0|0|0|0|0|0|0|0|0	0.98	1	0.98	1	0.98	3.08	35	0
CFTR-C_GG	NP_005650.2	UFD1L	1|4|2|2	9	2.25	4	12|16|14|17|7|5|4|2|5|5|11|8|9|12|1|1|3|3|6|8|14|17	0	0	0	0	0	-31.85	0.28	0.66
CFTR-C_GG	NP_060692.2	PARVA	1|0|0|0	1	0.25	4	0|0|3|2|3|0|0|0|0|0|2|0|4|3|0|0|0|0|3|3|0|0	0	0	0	0	0	-4.46	0.24	0.66
CFTR-C_GG	NP_056288.2	HEATR5A	5|7|3|4	19	4.75	4	0|4|1|3|3|0|0|3|2|3|1|0|1|1|1|0|1|4|0|2|0|1	0.55	0.94	0.55	0.94	0.55	-1.65	3.37	0.12
CFTR-C_GG	NP_001239058.1	LSM4	4|3|4|3	14	3.5	4	7|8|7|7|5|0|3|1|3|4|3|4|6|9|2|0|0|1|12|11|2|1	0	0	0	0	0	-11.72	0.8	0.66
CFTR-C_GG	NP_004068.2	CS	1|0|4|3	8	2	4	6|6|6|2|21|14|6|3|14|7|16|13|14|24|12|16|13|22|23|30|6|5	0	0	0	0	0	-55.25	0.16	0.66
CFTR-C_GG	NP_057213.2	COPS4	1|3|3|0	7	1.75	4	11|12|14|8|4|1|6|5|3|2|4|4|9|6|7|4|3|6|17|17|5|3	0	0	0	0	0	-29.62	0.25	0.66
CFTR-C_GG	NP_001244919.1	FBXO7	1|0|1|2	4	1	4	0|0|1|3|1|1|1|2|2|2|2|0|2|3|0|0|0|0|0|2|0|0	0.04	0.16	0.04	0.16	0.04	-4.53	1	0.51
CFTR-C_GG	NP_000938.2	PRIM2	3|3|4|4	14	3.5	4	9|9|10|11|17|6|5|7|9|8|14|18|30|22|5|2|6|6|13|11|7|8	0	0	0	0	0	-36.51	0.33	0.66
CFTR-C_GG	NP_006178.2	OAS3	2|0|2|2	6	1.5	4	2|1|0|0|0|0|2|2|2|2|0|0|0|0|2|3|0|0|5|3|0|0	0.11	0.15	0.11	0.15	0.11	-4.73	1.38	0.47
CFTR-C_GG	NP_001600.1	ACADSB	2|2|9|8	21	5.25	4	1|0|1|0|3|0|0|0|1|0|1|0|0|0|2|2|2|2|0|0|0|0	0.68	1	0.68	1	0.68	-0.53	7.7	0.09
CFTR-C_GG	NP_001736.1	CAMLG	3|3|2|2	10	2.5	4	5|3|5|4|4|3|2|0|0|0|3|0|4|3|0|0|2|0|10|4|0|0	0.01	0.01	0.01	0.01	0.01	-6.12	1.06	0.55
CFTR-C_GG	NP_001988.1	FAU	4|3|4|4	15	3.75	4	1|4|3|1|4|0|5|7|3|5|6|4|4|7|8|8|6|7|3|3|7|6	0	0	0	0	0	-13.18	0.81	0.66
CFTR-C_GG	NP_002937.1	RPA2	1|0|1|0	2	0.5	4	12|7|6|9|11|5|5|4|2|0|6|5|6|8|3|5|7|6|4|7|8|9	0	0	0	0	0	-26.77	0.08	0.66
CFTR-C_GG	NP_000225.1	LIG1	1|2|1|0	4	1	4	0|0|2|1|6|5|4|3|1|0|0|0|1|0|1|1|0|0|1|2|3|2	0.01	0.04	0.01	0.04	0.01	-6.55	0.67	0.54
CFTR-C_GG	NP_064507.3	KCMF1	1|0|1|0	2	0.5	4	0|0|0|0|1|0|0|0|0|0|0|0|0|0|0|0|0|0|0|0|0|0	0	0	0	0	0	-1.46	5	0.66
CFTR-C_GG	NP_005712.1	ACTR3	1|1|0|0	2	0.5	4	2|3|2|3|0|0|1|1|1|1|1|0|0|1|2|1|1|0|1|0|2|3	0	0	0	0	0	-5.31	0.42	0.66
CFTR-C_GG	NP_005611.1	S100A11	2|2|3|3	10	2.5	4	8|7|9|8|11|9|2|4|1|1|9|8|12|11|7|7|8|7|11|8|4|6	0	0	0	0	0	-25.3	0.35	0.66
CFTR-C_GG	NP_002481.2	NDUFA6	1|3|2|2	8	2	4	0|0|0|0|0|0|0|0|0|1|0|1|0|0|1|0|0|0|1|1|0|0	0.64	0.95	0.64	0.95	0.64	-0.31	8.8	0.1
CFTR-C_GG	NP_006806.1	TMED2	1|0|3|1	5	1.25	4	0|0|0|0|3|0|0|1|0|0|0|0|0|0|1|0|0|0|0|0|0|0	0.23	0.91	0.23	0.91	0.23	-1.96	5.5	0.4
CFTR-C_GG	NP_037377.1	VPS4A	2|1|1|2	6	1.5	4	0|0|0|0|0|0|0|0|0|0|0|0|0|0|0|0|0|0|1|0|0|0	0.48	0.96	0.48	0.96	0.48	1.05	15	0.19
CFTR-C_GG	NP_006022.3	PCNT	2|0|0|0	2	0.5	4	1|3|1|1|0|0|0|0|0|0|0|0|0|0|0|1|0|0|0|0|0|0	0.18	0.71	0.18	0.71	0.18	-2.28	1.57	0.44
CFTR-C_GG	NP_001138749.1	NECAP2	1|1|4|2	8	2	4	6|1|7|6|0|0|0|1|5|1|4|4|7|6|1|4|1|3|0|1|3|4	0	0	0	0	0	-10.25	0.68	0.57
CFTR-C_GG	NP_078920.2	C14orf169	1|0|0|0	1	0.25	4	0|0|0|0|0|0|0|0|0|0|0|0|0|0|0|0|0|0|0|0|0|0	0	0	0	0	0	-1.46	2.5	0.66
CFTR-C_GG	NP_114107.1	MRPS21	3|3|3|4	13	3.25	4	3|3|3|2|2|3|3|3|4|3|2|0|0|0|3|4|6|4|2|1|2|2	0.01	0.02	0.01	0.02	0.01	-5.47	1.3	0.55
CFTR-C_GG	NP_115714.1	LLPH	1|3|3|0	7	1.75	4	0|0|0|0|0|0|0|0|0|1|0|0|0|0|2|1|0|4|0|0|0|2	0.39	0.78	0.39	0.78	0.39	-2.84	3.85	0.25
CFTR-C_GG	NP_065824.2	TBC1D14	1|0|0|0	1	0.25	4	0|0|0|0|0|0|0|0|0|0|0|0|0|0|0|0|0|0|0|0|0|0	0	0	0	0	0	-1.46	2.5	0.66
CFTR-C_GG	NP_065908.1	VPS18	2|1|1|1	5	1.25	4	0|0|1|3|0|0|0|0|0|0|0|0|0|0|0|0|0|0|2|2|0|0	0.17	0.67	0.17	0.67	0.17	-0.44	3.44	0.44
CFTR-C_GG	NP_006417.2	DPYSL4	1|2|1|5	9	2.25	4	60|48|61|82|31|3|9|10|13|3|25|23|67|69|22|19|35|29|26|14|25|22	0	0	0	0	0	-134.58	0.07	0.66
CFTR-C_GG	NP_847884.2	RILPL1	1|1|1|0	3	0.75	4	0|0|0|0|0|0|0|0|0|0|0|0|0|0|0|0|0|0|0|0|0|0	0	0	0	0	0	-1.46	7.5	0.66
CFTR-C_GG	NP_079010.2	CLMN	1|2|1|0	4	1	4	20|18|22|18|4|0|4|3|6|3|5|2|12|6|15|13|16|16|19|21|7|5	0	0	0	0	0	-46.32	0.09	0.66
CFTR-C_GG	NP_068750.2	DHX35	1|0|0|0	1	0.25	4	11|12|18|16|5|0|1|2|2|2|2|3|12|17|0|0|0|0|4|6|1|4	0	0	0	0	0	-22.58	0.05	0.66
CFTR-C_GG	NP_009142.2	RASSF8	1|0|0|0	1	0.25	4	5|5|5|5|0|1|2|0|0|2|0|0|0|0|0|0|1|0|0|0|0|0	0	0	0	0	0	-4.9	0.21	0.66
CFTR-C_GG	NP_001153408.1	EBNA1BP2	1|4|3|1	9	2.25	4	2|1|0|0|11|1|8|4|9|6|7|12|0|1|9|7|9|10|8|12|1|1	0	0	0	0	0	-20.01	0.42	0.66
CFTR-C_GG	NP_060285.2	HAUS4	1|3|0|1	5	1.25	4	8|10|8|6|3|0|5|3|7|2|3|0|8|5|1|3|1|3|6|9|3|2	0	0	0	0	0	-18.76	0.29	0.66
CFTR-C_GG	NP_004761.2	KCNB2	3|0|0|0	3	0.75	4	0|0|0|1|0|0|0|0|0|0|0|0|0|0|0|0|0|0|0|0|0|0	0.25	0.99	0.25	0.99	0.25	-1.46	7.5	0.31
CFTR-C_GG	NP_001193962.1	RNF40	1|1|1|0	3	0.75	4	8|5|9|8|0|1|2|1|1|2|0|0|5|5|0|0|2|2|14|12|3|4	0	0	0	0	0	-16.15	0.2	0.66
CFTR-C_GG	NP_898871.1	BCKDHB	4|5|5|3	17	4.25	4	1|2|2|2|7|1|2|3|1|1|1|0|2|1|2|0|3|2|5|2|0|0	0.24	0.37	0.24	0.37	0.24	-2.98	2.34	0.4
CFTR-C_GG	NP_982284.1	CAMSAP2	1|1|0|0	2	0.5	4	3|0|0|2|3|0|1|1|1|1|0|1|2|3|3|1|0|2|8|5|2|1	0	0	0	0	0	-7.96	0.28	0.66
CFTR-C_GG	NP_002487.1	NDUFS8	3|3|2|4	12	3	4	0|0|0|0|2|1|1|2|2|1|1|0|0|0|2|1|2|2|0|2|0|0	0.52	0.78	0.52	0.78	0.52	-1.17	3.47	0.13
CFTR-C_GG	NP_002824.1	PTPN9	1|0|0|0	1	0.25	4	0|0|0|0|0|0|0|0|0|0|0|0|0|0|0|0|0|0|0|0|0|0	0	0	0	0	0	-1.46	2.5	0.66
CFTR-C_GG	NP_003970.1	GPRC5A	1|1|0|0	2	0.5	4	0|0|0|0|0|0|0|0|0|0|0|0|0|0|0|0|0|0|0|0|0|0	0	0	0	0	0	-1.46	5	0.66
CFTR-C_GG	NP_009006.2	WDR45	1|2|2|2	7	1.75	4	8|10|10|12|7|0|6|4|6|6|5|9|5|8|7|8|7|6|11|9|13|13	0	0	0	0	0	-30.39	0.23	0.66
CFTR-C_GG	NP_060566.2	NLE1	1|0|0|0	1	0.25	4	0|0|0|0|0|0|0|0|0|0|0|0|0|0|0|0|0|0|0|0|0|0	0	0	0	0	0	-1.46	2.5	0.66
CFTR-C_GG	NP_005656.4	EVI5	1|2|0|0	3	0.75	4	0|0|0|0|0|0|0|0|0|0|0|0|0|0|0|0|0|0|0|1|0|0	0.24	0.96	0.24	0.96	0.24	-1.46	7.5	0.34
CFTR-C_GG	NP_072047.4	VPS52	1|1|0|1	3	0.75	4	0|0|0|0|0|0|0|0|0|0|0|0|0|2|0|0|0|0|0|0|0|0	0	0	0	0	0	-1.47	7.5	0.66
CFTR-C_GG	NP_055278.1	LSM3	1|1|0|2	4	1	4	8|8|5|5|9|3|4|7|8|10|6|5|8|10|1|2|1|3|13|10|6|6	0	0	0	0	0	-27.26	0.16	0.66
CFTR-C_GG	NP_056943.1	GTF2A1	2|2|2|2	8	2	4	30|37|48|48|10|9|1|2|4|4|20|17|56|52|11|8|11|11|64|58|9|10	0	0	0	0	0	-95.08	0.08	0.66
CFTR-C_GG	NP_060135.1	ZCCHC10	1|1|0|0	2	0.5	4	0|0|0|0|0|0|0|0|0|0|0|0|0|0|0|1|0|0|0|0|0|0	0	0	0	0	0	-1.46	5	0.66
CFTR-C_GG	NP_116189.1	C1orf198	1|0|0|1	2	0.5	4	2|3|12|10|7|4|3|5|3|1|10|11|18|20|4|6|4|3|7|8|7|6	0	0	0	0	0	-30.07	0.07	0.66
CFTR-C_GG	NP_060691.2	MOB1A	2|1|0|4	7	1.75	4	0|0|0|1|0|0|0|0|0|0|0|0|0|0|0|0|0|0|0|0|0|0	0.49	1	0.49	1	0.49	-1.46	17.5	0.17
CFTR-C_GG	NP_079157.3	SLC35E1	2|1|0|1	4	1	4	0|1|1|0|0|1|1|0|0|0|0|0|0|0|0|0|0|0|0|0|0|0	0.22	0.88	0.22	0.88	0.22	-1.75	5.5	0.41
CFTR-C_GG	NP_060650.2	DHX32	1|0|2|0	3	0.75	4	0|1|0|0|2|0|1|0|0|0|0|0|0|0|0|0|0|0|0|0|0|0	0.22	0.87	0.22	0.87	0.22	-1.76	4.12	0.41
CFTR-C_GG	NP_001137457.1	BANF1	1|1|2|2	6	1.5	4	0|0|0|0|2|0|0|0|0|0|5|3|0|0|0|0|0|0|0|0|1|0	0.3	0.61	0.3	0.61	0.3	-0.64	3	0.28
CFTR-C_GG	NP_689866.1	UBE2E2	2|5|2|2	11	2.75	4	0|0|5|0|1|0|3|3|2|1|3|1|2|4|2|2|4|2|1|1|1|2	0.11	0.42	0.11	0.42	0.11	-4.59	1.51	0.47
CFTR-C_GG	NP_078796.2	C2orf47	2|4|3|5	14	3.5	4	4|5|3|2|4|2|2|1|4|0|1|1|1|3|3|3|3|3|4|2|1|1	0.03	0.09	0.03	0.09	0.03	-6.62	1.45	0.52
CFTR-C_GG	NP_061155.2	ANLN	1|0|0|0	1	0.25	4	10|15|18|15|5|1|1|2|1|1|2|1|6|9|3|1|3|1|18|12|4|1	0	0	0	0	0	-25.12	0.04	0.66
CFTR-C_GG	NP_937837.1	STOM	1|1|1|0	3	0.75	4	0|0|0|0|0|0|0|0|0|0|0|0|0|0|0|0|0|0|0|0|0|0	0	0	0	0	0	-1.46	7.5	0.66
CFTR-C_GG	NP_008867.2	SUMO3	1|1|1|0	3	0.75	4	1|1|1|1|0|0|1|1|1|1|1|1|1|1|2|2|2|2|1|1|1|1	0	0	0	0	0	-4.91	0.69	0.66
CFTR-C_GG	NP_055797.2	PCNX	1|0|1|0	2	0.5	4	6|5|4|2|0|0|0|0|0|0|0|0|0|1|1|0|0|0|1|2|0|0	0	0	0	0	0	-4.03	0.5	0.66
CFTR-C_GG	NP_066014.1	MOV10	1|0|3|1	5	1.25	4	1|1|0|0|1|0|0|0|0|0|1|0|0|0|1|1|0|0|4|3|0|1	0.16	0.66	0.16	0.66	0.16	-3.48	1.96	0.44
CFTR-C_GG	NP_075384.3	KRI1	1|1|0|1	3	0.75	4	1|1|2|2|1|1|3|0|0|0|2|5|9|15|0|0|0|2|8|11|2|3	0	0	0	0	0	-12.69	0.24	0.66
CFTR-C_GG	NP_115811.2	KIAA1804	1|0|2|1	4	1	4	1|1|1|0|1|0|0|0|1|1|0|0|3|0|0|0|0|0|2|4|0|0	0.1	0.4	0.1	0.4	0.1	-3.65	1.47	0.47
CFTR-C_GG	NP_001128647.1	NEDD1	1|1|1|2	5	1.25	4	15|13|16|20|7|3|5|3|2|2|4|12|21|24|10|7|7|7|20|11|6|8	0	0	0	0	0	-40.18	0.12	0.66
CFTR-C_GG	NP_057283.1	LSM7	2|0|1|0	3	0.75	4	1|3|5|3|6|1|2|1|3|2|2|2|4|4|2|1|3|1|1|1|1|1	0	0	0	0	0	-9.91	0.33	0.66
CFTR-C_GG	NP_689561.2	WDR81	1|2|2|1	6	1.5	4	0|0|1|0|1|0|2|1|1|1|3|1|0|0|1|1|0|1|0|3|0|0	0.14	0.29	0.14	0.29	0.14	-2.34	1.94	0.45
CFTR-C_GG	NP_277071.2	CDK11A	1|4|1|3	9	2.25	4	0|17|0|16|9|2|3|4|4|5|9|12|0|12|6|8|9|8|15|21|0|0	0	0	0	0	0	-27.72	0.31	0.66
CFTR-C_GG	NP_060272.3	HEATR2	3|2|5|3	13	3.25	4	0|0|0|0|4|1|2|0|1|2|3|2|0|0|1|1|1|2|4|1|1|0	0.37	0.79	0.37	0.79	0.37	-2.22	2.75	0.26
CFTR-C_GG	NP_068593.2	MRPS35	4|3|2|4	13	3.25	4	3|1|1|2|2|3|3|2|1|2|5|4|2|3|2|0|2|1|3|4|0|0	0.04	0.07	0.04	0.07	0.04	-5.49	1.55	0.51
CFTR-C_GG	NP_079095.3	DCAKD	3|4|4|0	11	2.75	4	0|0|0|0|0|0|0|0|0|0|0|0|0|0|0|0|1|0|0|0|1|0	0.75	1	0.75	1	0.75	-1.46	27.5	0.05
CFTR-C_GG	NP_001123544.1	EPN1	3|2|2|2	9	2.25	4	1|1|0|1|3|1|1|2|2|0|1|1|1|1|0|0|1|0|3|3|1|2	0.14	0.29	0.14	0.29	0.14	-2.27	1.9	0.45
CFTR-C_GG	NP_002781.2	PSMA5	1|0|1|0	2	0.5	4	0|1|0|0|0|0|1|0|0|0|0|0|0|0|0|0|0|0|0|1|0|1	0	0	0	0	0	-1.75	2.75	0.66
CFTR-C_GG	NP_689413.1	SNX5	1|0|0|1	2	0.5	4	2|1|1|1|0|0|0|0|1|0|3|4|10|10|0|0|1|0|2|3|0|5	0	0	0	0	0	-8.05	0.25	0.66
CFTR-C_GG	NP_002963.2	SBF1	1|0|0|0	1	0.25	4	2|0|1|0|0|0|0|0|0|0|0|0|0|0|0|0|0|0|0|3|0|0	0	0	0	0	0	-2.14	0.92	0.66
CFTR-C_GG	NP_003788.2	EED	1|0|0|0	1	0.25	4	4|5|1|2|3|1|2|0|0|0|2|1|1|1|0|1|1|0|5|3|1|1	0	0	0	0	0	-7.04	0.16	0.66
CFTR-C_GG	NP_001231595.1	STX5	1|0|0|0	1	0.25	4	2|4|1|1|1|0|1|0|0|1|0|0|1|4|0|0|0|0|3|1|3|2	0	0	0	0	0	-5.02	0.22	0.66
CFTR-C_GG	NP_919235.1	UBE2I	1|5|5|4	15	3.75	4	1|1|4|1|5|1|7|6|4|5|2|2|0|0|6|5|4|1|5|2|6|2	0	0.01	0	0.01	0	-11.15	1.18	0.56
CFTR-C_GG	NP_000983.1	RPL29	1|1|1|1	4	1	4	1|0|1|0|4|6|4|3|3|3|3|3|2|2|3|2|3|3|1|1|2|1	0	0	0	0	0	-7.87	0.43	0.66
CFTR-C_GG	NP_002992.1	SDHC	2|2|0|2	6	1.5	4	1|1|1|1|0|0|0|0|0|0|0|0|0|0|0|0|0|0|1|1|0|0	0.57	0.76	0.57	0.76	0.57	-2.08	5.5	0.11
CFTR-C_GG	NP_597677.2	NIPBL	3|3|3|3	12	3	4	5|7|6|5|6|3|1|5|1|3|3|3|1|0|1|1|2|3|7|9|2|4	0	0	0	0	0	-9.06	0.85	0.66
CFTR-C_GG	NP_003619.2	PKP4	1|3|1|3	8	2	4	1|0|0|0|1|0|0|0|0|0|0|0|1|1|0|0|1|0|1|1|0|0	0.46	0.92	0.46	0.92	0.46	-0.63	6.29	0.22
CFTR-C_GG	NP_055688.1	LPGAT1	1|1|1|1	4	1	4	0|0|0|0|1|1|0|0|1|0|2|1|2|0|0|0|0|0|3|2|0|0	0	0	0	0	0	-1.53	1.69	0.66
CFTR-C_GG	NP_060282.1	CHCHD3	1|0|0|0	1	0.25	4	0|0|0|0|1|0|0|0|0|0|1|0|0|0|1|1|1|1|0|0|0|0	0	0	0	0	0	-2.08	0.92	0.66
CFTR-C_GG	NP_071732.1	RAB38	2|0|0|2	4	1	4	0|0|0|0|2|0|0|1|0|0|2|0|1|2|2|1|1|0|2|2|0|0	0.16	0.32	0.16	0.32	0.16	-3.67	1.38	0.44
CFTR-C_GG	NP_055778.2	SBNO2	1|0|1|1	3	0.75	4	0|0|0|0|0|0|0|0|0|0|0|0|0|0|0|0|0|0|0|0|0|0	0	0	0	0	0	-1.46	7.5	0.66
CFTR-C_GG	NP_005774.2	TXNDC9	2|1|0|1	4	1	4	3|4|4|2|3|2|0|0|4|1|11|5|10|17|1|2|2|1|1|2|10|11	0	0	0	0	0	-18.37	0.23	0.66
CFTR-C_GG	NP_536347.1	PTPN2	1|2|0|1	4	1	4	1|1|1|1|0|0|0|0|0|0|1|2|3|5|0|0|0|0|3|3|4|3	0.02	0.09	0.02	0.09	0.02	-5.55	0.79	0.52
CFTR-C_GG	NP_001909.3	DBT	2|3|1|2	8	2	4	0|0|0|0|1|0|26|21|27|20|0|0|0|0|5|4|5|5|2|2|0|0	0	0	0	0	0	-19.1	0.37	0.66
CFTR-C_GG	NP_060830.2	TXLNG	1|3|3|2	9	2.25	4	5|5|1|3|2|1|3|0|1|0|11|13|4|3|2|1|2|4|4|5|0|1	0	0	0	0	0	-10.97	0.7	0.66
CFTR-C_GG	NP_001193992.1	CXADR	1|1|1|0	3	0.75	4	1|2|2|1|0|0|0|0|0|0|0|0|0|0|0|0|0|0|0|0|0|0	0	0	0	0	0	-2.1	2.75	0.66
CFTR-C_GG	NP_932076.1	NME7	1|1|1|0	3	0.75	4	7|4|4|4|1|0|0|0|1|0|2|4|2|4|0|0|0|0|4|2|3|6	0	0	0	0	0	-9.25	0.34	0.66
CFTR-C_GG	NP_689419.2	SNX6	2|1|2|2	7	1.75	4	0|0|0|0|2|2|0|1|2|1|5|4|11|11|1|1|1|0|9|7|2|3	0	0	0	0	0	-9.62	0.61	0.66
CFTR-C_GG	NP_078974.1	SLC25A22	1|1|1|1	4	1	4	0|0|0|0|0|0|0|0|0|0|0|0|0|1|0|0|0|0|0|0|0|0	0	0	0	0	0	1.05	10	0.66
CFTR-C_GG	NP_001279.2	CLIC1	2|1|1|2	6	1.5	4	3|2|5|3|8|3|1|0|1|1|9|7|20|18|2|3|2|1|6|2|14|11	0	0	0	0	0	-20.37	0.27	0.66
CFTR-C_GG	NP_722560.1	PTK2	2|2|0|0	4	1	4	5|6|7|4|2|0|1|2|0|0|2|0|2|3|1|0|2|1|6|3|1|3	0	0	0	0	0	-9.92	0.43	0.66
CFTR-C_GG	NP_001230154.1	PES1	3|2|3|4	12	3	4	7|8|4|9|8|11|0|2|2|3|10|12|14|15|2|2|0|3|25|23|10|11	0	0	0	0	0	-28.96	0.36	0.66
CFTR-C_GG	NP_054894.1	MRPL15	1|0|0|0	1	0.25	4	0|0|0|0|1|0|0|0|1|0|1|2|0|0|0|0|0|0|0|0|0|0	0	0	0	0	0	-1.92	1.1	0.66
CFTR-C_GG	NP_004851.2	FXR2	5|5|5|2	17	4.25	4	8|5|7|8|10|0|8|3|6|6|13|9|2|4|2|4|7|6|8|3|5|4	0	0	0	0	0	-19.66	0.73	0.66
CFTR-C_GG	NP_002904.3	RFC1	2|1|2|2	7	1.75	4	4|2|1|1|4|3|2|2|2|3|2|5|1|2|3|4|4|1|3|7|0|1	0	0	0	0	0	-9.02	0.68	0.66
CFTR-C_GG	NP_001257889.1	NOSIP	1|3|1|2	7	1.75	4	4|3|3|5|5|1|4|3|3|4|10|6|9|8|0|1|0|1|0|3|8|13	0	0	0	0	0	-15.33	0.41	0.66
CFTR-C_GG	NP_001036189.1	PVRL2	1|2|1|3	7	1.75	4	0|0|0|0|2|0|0|0|0|0|0|0|1|2|0|0|0|0|3|3|0|1	0.31	0.73	0.31	0.73	0.31	-1.17	3.21	0.28
CFTR-C_GG	NP_005828.2	POP7	1|1|2|0	4	1	4	2|2|3|3|3|0|2|0|2|2|2|1|4|5|3|1|2|3|4|3|2|5	0	0	0	0	0	-10.71	0.41	0.66
CFTR-C_GG	NP_001122401.1	ROBO2	1|0|0|0	1	0.25	4	0|0|0|0|0|0|0|0|0|0|0|0|0|0|0|0|0|0|0|0|0|0	0	0	0	0	0	-1.46	2.5	0.66
CFTR-C_GG	NP_940877.2	FAM171A2	1|2|0|0	3	0.75	4	0|0|0|0|0|0|0|0|0|0|0|0|0|0|0|0|0|0|0|0|0|0	0.24	0.96	0.24	0.96	0.24	-1.46	7.5	0.34
CFTR-C_GG	NP_006456.1	ARID3B	2|3|1|2	8	2	4	12|10|11|12|23|10|8|8|6|7|12|8|16|20|2|2|3|8|31|38|14|22	0	0	0	0	0	-51.96	0.16	0.66
CFTR-C_GG	NP_064621.3	MRPL1	1|1|0|0	2	0.5	4	0|0|0|0|2|0|0|1|0|0|0|0|0|0|3|2|1|2|1|0|0|1	0	0	0	0	0	-3.26	0.85	0.66
CFTR-C_GG	NP_037415.1	MAT2B	1|1|0|0	2	0.5	4	1|3|2|0|0|0|0|1|1|2|0|0|0|0|0|0|1|0|1|1|0|0	0	0	0	0	0	-3.23	0.85	0.66
CFTR-C_GG	NP_001093120.1	GXYLT1	1|0|1|0	2	0.5	4	1|1|0|0|1|0|0|0|0|0|0|0|0|0|0|0|0|0|1|0|0|0	0	0	0	0	0	-1.75	2.75	0.66
CFTR-C_GG	NP_116219.2	CIRH1A	1|1|3|1	6	1.5	4	4|2|0|2|4|0|2|1|0|0|0|1|2|1|1|0|0|1|3|3|3|5	0.02	0.1	0.02	0.1	0.02	-5.17	0.94	0.52
CFTR-C_GG	NP_113619.2	COG3	2|3|2|2	9	2.25	4	7|9|7|7|4|2|1|2|2|6|3|4|3|1|2|2|3|3|5|6|0|0	0	0	0	0	0	-10.81	0.63	0.66
CFTR-C_GG	NP_001822.3	CLU	1|1|0|0	2	0.5	4	0|0|0|0|0|0|0|0|0|0|1|0|0|0|0|0|0|0|0|0|0|0	0	0	0	0	0	-1.46	5	0.66
CFTR-C_GG	NP_061862.1	RBM27	1|0|0|2	3	0.75	4	16|10|8|7|15|8|2|9|5|7|10|10|21|16|6|4|4|2|23|24|22|21	0	0	0	0	0	-49.37	0.07	0.66
CFTR-C_GG	NP_659486.2	UBLCP1	1|3|2|0	6	1.5	4	8|8|6|5|5|0|0|3|3|3|2|2|4|1|4|1|3|1|1|3|0|0	0	0	0	0	0	-12.34	0.52	0.58
CFTR-C_GG	NP_055865.1	FTSJD2	1|0|1|0	2	0.5	4	14|14|15|12|11|2|1|3|4|5|12|11|20|16|3|4|3|4|13|9|12|12	0	0	0	0	0	-39.39	0.05	0.66
CFTR-C_GG	NP_005778.1	ALG3	1|1|2|1	5	1.25	4	1|0|0|0|1|0|0|0|0|0|0|0|0|0|0|0|0|0|2|2|0|0	0.19	0.75	0.19	0.75	0.19	-0.33	4.58	0.43
CFTR-C_GG	NP_002964.3	ATXN2	2|1|5|3	11	2.75	4	6|8|9|13|7|0|7|7|4|9|5|9|11|9|6|6|5|5|10|14|2|5	0	0	0	0	0	-27.73	0.39	0.66
CFTR-C_GG	NP_001035542.1	RUFY1	1|1|1|0	3	0.75	4	12|12|7|6|0|0|0|0|1|2|0|2|1|0|0|1|0|1|1|5|1|0	0	0	0	0	0	-9.64	0.32	0.66
CFTR-C_GG	NP_037365.2	STK39	2|3|0|2	7	1.75	4	2|4|4|2|8|3|3|1|1|2|0|1|3|1|1|2|4|5|0|1|0|1	0	0.01	0	0.01	0	-9.58	0.79	0.56
CFTR-C_GG	NP_689939.1	EFHA1	1|1|1|3	6	1.5	4	0|0|0|0|0|1|0|0|1|0|1|0|0|0|0|0|0|0|0|0|2|1	0.24	0.96	0.24	0.96	0.24	-0.56	5.5	0.34
[truncated: 5,260 more rows]
