# Supplementary material for: A Proteomic Survey of the Cystic Fibrosis Transmembrane Conductance Regulator Surfaceome
Source: Int J Mol Sci. 2023 Jul 14;24(14):11457. doi: 10.3390/ijms241411457 (PMC10380767; doi:10.3390/ijms241411457)
Supplement: Supplementary file 1 [file ijms-24-11457-s001.zip › SuppDatasets/S2Dataset_NClistBFDR_0.01.xlsx]

## Sheet: Sheet1
High Confidence Interactors (BFDR<0.01)
N-Tagged FB-CFTR		C-Tagged CFTR-BF
STEAP2	KIDINS220	KIAA1468
KIAA1468	ITGA5	DNAJC13
TIMM13	STEAP3	SCAMP1
FRS2	CISD2	DSG2
SLC5A3	EXOC5	IGF2R
MPP7	YKT6	NTPCR
UBE2S	FAM83B	C1orf226
PVRL2	EXOC6	SEMA4C
ATP7A	GOPC	RABGAP1
SCAMP1	LLGL1	STX7
ITGA2	VANGL2	EFR3B
DSG2	VMA21	HYOU1
SLC38A1	ATP9A	FH
MTMR14	NISCH	P4HB
SLC29A1	SLC1A1	EXOC2
RALGAPA2	NDUFA9	RAB11FIP5
ITGA6	APPL1	KIAA1549
VPS33B	PREB	TRAPPC2
IGF2R	MCAM	DCXR
USP6NL	VPS52	EXOC3
SLC12A7	WDR7	PPP2R5A
LRP2	PODXL2	PLOD1
POR	FLVCR1	RALGAPB
ABCC1	TTC35	SCRIB
PTCH1	FARP2	LMTK2
C1orf21	RAB11FIP2	APRT
CDCA3	TXNDC12	GCLM
TBC1D10A	ZDHHC2	HPRT1
NTPCR	TMEM85	RPS23
C1orf226	C8orf55	SLC25A17
RELL1	DHRS7	STEAP3
DMXL1	C11orf2	AKT1
DSC3	FAM91A1	NOB1
TRPM7	TMEM111	FARP2
NOTCH1	CDKAL1	RAB11FIP2
ATP13A3	FLOT2	TXNDC12
NBEAL2	TMED10	C11orf2
ATP6AP2	C15orf24	FLOT2
ARFGEF2	SMPD4	SEC24B
EFR3A	CTNND1	DSC2
TRNT1	CSNK1G3	ALDH7A1
SEMA4C	CLCC1	GFOD1
SPCS2	JUP	NOS1AP
RABGAP1	DSC2	RAB11FIP1
SSR1	PTPRJ	ARL13B
STX7	SLC39A6	PPP2R5D
ATP6AP1	CAV1	PPP2R5C
CCDC47	TBC1D8	EPHA2
VAMP2	TRIM13	PICALM
VPS35	SCAMP3	LRBA
VAT1	BNIP2	NBEA
HMOX2	SLC1A3	OAT
LRRC8A	SNAP23	ZFYVE9
SLC39A10	VPS53	RALGAPA1
TFRC	SLC9A3R2	PPP2R5E
TRIP11	VRK2	UHRF1BP1L
SLC39A14	ITGB1	LRP8
TC2N	OSBPL11	ARL8B
EFR3B	SLC25A10	SAMM50
DCAKD	VANGL1	GSR
ATP6V0A1	RAB7L1	SYTL1
EPN1	GFOD1	MRI1
PLD1	SLC6A8	APBB2
LRRC57	KIAA0090	GYS1
USP46	CPD	MED13
SLC6A6	VAMP7	DAPK2
TBC1D5	ITGAV	OTUD7A
FH	SLC12A4	MTUS1
ROR2	SLC12A6	OTUB2
WDR6	MOSPD2	CDKN2C
XPR1	APPL2
C14orf133	HLA-A
SLC38A2	MARK2
EXOC2	NOS1AP
AGPAT9	SLC7A2
AKAP12	KCNB2
ANO6	ITCH
EXOC7	RAB3IP
SNAP47	RAB11FIP1
TNFRSF10B	PPFIA1
USP32	ARL13B
RASAL2	EPB41L5
CDC42EP1	OSBPL9
SRPR	PPP2R5D
SBF1	PPP2R5C
NOTCH2	PPFIBP1
UBXN4	TMEM87A
RAB11FIP5	PIK3R1
KIAA1549	PIK3R3
TMEM48	EPHA2
MMGT1	EPHA3
SRPRB	SLC6A15
STX12	LRBA
STX3	NBEA
EXOC1	SCRIB
DCXR	STOM
GSR	SLC4A7
STT3B	TBC1D22B
EXOC3	YES1
FAM158A	LYN
SLC35F2	SRC
AUP1	CXADR
SNX27	DHPS
UNC5B	H2AFX
OCLN	OAT
PODXL	ATP2B1
LPCAT1	SLC1A5
AKT2	PKP4
RAB7A	UHRF1BP1L
DST	LNPEP
RALGAPB	LRP8
SLC12A2	SLC3A2
LMTK2	GDI2
KIAA1715	LPHN2
C19orf26	LPHN1
PANX1	TMEM2
GPRC5C	SLC7A5
DARS2	CMPK1
ZDHHC5	EXOC4
ACADSB	ARL8B
GCLM	CFL2
HADHB	TBC1D12
IRS4	TBC1D14
MSI1	ATP1B1
RPS23	SBDS
RRM1	CNNM3
STX10	EFNB2
GRIPAP1	RHOT1
IARS2	SCD5
ARHGAP1	SLC19A1
CALR	SLC6A9
CLTC	GPRC5A
EFNB1	TMEM209
SLC9A3R1	MOB1A
STX8	NOB1
PIK3R2	YIPF3
FLOT1	FTSJ1
LMAN1	SHISA2
STX6	DAPK2
ADCY9	OTUD7A
RALGAPA1	MED13
COX4NB	ADAL
SLC30A1	VN1R5
ARL6IP5	TMEM199
SLC25A17	LRRC69
PPP2R5E	TMOD1
IRS1	EN1
WDR64	MTUS1
CAGE1
