# Supplementary material for: A Proteomic Survey of the Cystic Fibrosis Transmembrane Conductance Regulator Surfaceome
Source: Int J Mol Sci. 2023 Jul 14;24(14):11457. doi: 10.3390/ijms241411457 (PMC10380767; doi:10.3390/ijms241411457)
Supplement: Supplementary file 1 [file ijms-24-11457-s001.zip › SuppDatasets/S3Dataset_OverlappingHighConfidencePreys_new.xlsx]

## Sheet: WT
Overlapping High Confidence Preys from WT-CFTR Interactomes Generated Using Different Proteomic Approaches
VAPA	GFPT1	PREB	DDOST	TAX1BP1	ITSN1	LARP1	SLC30A1
VAPB	EIF3A	SNAP23	SKP1	SEC24C	GTF3C5	ITGB6	SLC6A8
COPB2	RAB3GAP2	STX12	YWHAE	CAD	FAM120A	SUGT1	STX10
EHD1	AKAP12	SLC1A4	MYH9	PABPC4	CORO1C	ABCE1	ATP6AP2
EMD	TNKS1BP1	RALA	ATP5B	PPP2R1A	EPS15	HSPA6	ATP6V0A1
COPE	AP1B1	FNDC3A	GPI	VCL	GPS1	MPP1	RAB11FIP5
PRDX1	HSPE1	ZDHHC5	SNRPA	SPATA5	SPDL1	CD2AP	GORASP2
TPM4	PPP6R3	HSPBP1	RPS13	PABPC1	RIC8A	ROBO1	ALG5
PTCD3	MMS19	SCAMP1	PABPC3	PFN1	ADD1	PKP4	PTPRJ
ACSL3	DBNL	SNX3	CALR	KPNB1	IPO5	2023-09-09	VMA21
FKBP8	DNAJB1	TMX1	LDHA	PPA1	NUDCD2	PLEKHA7	IGF2R
STAU1	TAGLN2	VANGL1	TGM3	AARS	GIGYF2	SLC4A2	TEX264
MPRIP	PSMC2	SPCS2	LRPPRC	ABCB7	SRRT	TXNL1	CLGN
LIMA1	MYO6	ST13	HSPA1A	HSPB1	SNCA	SPECC1	UNC5B
ESYT2	HSPA4L	F11R	CTSD	A2M	EPB41L3	GOLGA5	EXOC5
PSMD2	PSMC6	TMEM2	PSMA4	KPNA2	CTU2	RRBP1	SLC39A14
FLNA	EXOC8	NF2	PTMA	ATP5H	SLC19A1	TJP1	SMPD4
FLOT2	DNAJA1	ATP1B3	ATP5L	SLC25A24	SLC7A11	ARFGAP2	SGPL1
STX5	EEF1B2	APPL1	AHSA1	EXOC4	RUFY1	FTSJ3	PI4KA
MARK2	TES	CDKAL1	TRIM21	AIFM1	NAA15	UTP14A	STEAP3
EPHA2	FAF2	STXBP3	HSPA9	HSD17B4	DNAAF5	ARFIP2	SLC12A6
CCT8	SEC23A	GGA1	HNRNPM	IDH3A	MAVS	TXLNA	RAB11FIP2
HSPA8	PRKCSH	MAP4	H1FX	PYGL	SH3GL1	AIP	ATP7A
VCP	LMAN2	CUL1	RAB5C	RAB3B	FAM84B	PRRC1	EFNB3
CDC37	MARCKS	DDRGK1	CALM3	ABCB10	TRIP11	EHBP1	MAGT1
IRS4	CAPZA1	EPHX1	CTBP2	CAV1	2023-09-07	SNTB2	TMEM209
HSPA5	SPTLC2	LMNB2	PKM	PLD3	STK10	PSMC1	AP1M1
HSPA1B	IPO7	PTGES	MCM6	SLC25A12	DIAPH3	CLASP2	ATP6AP1
CANX	DBN1	IMMT	PSMD7	DERL1	VPS35	EIF4G1	RABGAP1
UNC45A	HSPH1	CCAR2	RARS	GLTSCR2	TXLNG	RPF2	CAMLG
SCAMP2	MAP1B	SFXN3	PSMB1	ABCC11	KIDINS220	UBE4A	SOAT1
SSBP1	PSMD1	SFXN1	KPRP	PYGB	TACC1	PSTPIP2	SLC7A2
HSPD1	SCRIB	TOR4A	SERPINB12	CAP1	SEC24B	EIF4B	FERMT2
SDHA	DCTN2	RFC5	SUCLA2	CD99	NDRG1	PKN2	TMEM9
ESYT1	NCAPG	ACSL4	HYOU1	NACA	TNPO1	ROCK1	SCYL2
SPTBN1	DAAM1	MYO1B	PJA2	ABCD3	SNX9	PHACTR4	CDCA3
SLC9A3R1	ATP2B1	MYO1C	AHNAK	TMEM97	MXRA7	RTN4	SLC27A4
ITGB1	ITGA2	MYH11	RPL10	HNRNPA1	GPRIN1	GAPVD1	EFNB2
LRBA	BSG	LAMA5	C1QBP	RPS26	2023-09-02	C14ORF166	KIAA1549
SAR1A	SSR1	ARPC2	PSMC4	RFC4	NISCH	EPB41	TNFRSF10B
SLC9A3R2	AUP1	RFC2	PSMD12	MAPK3	CEP55	PTPN1	CYP51A1
CTNNA1	ITCH	MYO1A	NTPCR	RPS7	MPP6	STX17	KIAA1468
ATP2B4	SNX27	TOP2A	XPOT	PFDN2	NUDC	HERPUD1	RABL3
SPTAN1	SACM1L	DDB1	GLO1	SNRPD2	GOLGA2	SLC5A6	OXSR1
PSMD4	GDI2	ANXA2	IGF2BP2	G3BP1	PIK3R2	EPB41L2	SLC38A1
BCAP31	GARS	HMGN2	EGFR	ALDOC	AFDN	EIF5	CNP
SLC7A5	MCMBP	RPN2	RPL28	CCDC124	ERBIN	SLITRK5	YKT6
PDIA3	SIGMAR1	SMC1A	DNM2	LAMTOR2	TRIOBP	CLINT1	TULP3
MCM7	LAMTOR1	PCNA	PDXDC1	TPM3	GSPT1	NECTIN3	EPB41L5
MCM4	LRRC59	VDAC1	PSMC5	YWHAQ	GCN1	GGT7	ANO6
TPM1	PAICS	PPIA	ADAM17	NPM1	SPTBN2	ENSA	SEMA4C
MYH14	SERBP1	DDX46	ALG1	DHX15	NPLOC4	DDX6	SAR1B
CFTR	RANGAP1	DDX41	UBR4	HNRNPK	FKBP15	DIAPH1	SH3BP4
RPN1	PRAF2	KIF2A	SLC16A1	ANP32A	ADAR	EIF2A	SHC1
SURF4	DLG1	HM13	RCN2	RBM3	PLXNB2	APLP2	TANK
ACTN4	ITGA5	LSG1	UGGT1	EIF3H	REPS1	UBAP2L	ANTXR2
IPO9	CXADR	TBL2	PGRMC2	DNAJB11	ZFYVE16	VAMP3	FRS2
LMO7	EFNB1	NSUN2	COPA	YBX1	TIPRL	RABEP1	PICALM
LMNB1	CLCC1	MRE11	COPG1	RPS10	KIF1A	JPT2	UBQLN2
CPNE1	DHRS7	HELLS	CLPTM1	CPSF6	MARCKSL1	FTSJ1	VPS37B
ACTN1	SLC6A15	NOL9	APMAP	HSP90AB1	AGAP3	DST	PPP5C
TPR	UBXN4	PDS5A	TMEM165	EIF4H	PATJ	IFNGR1	MAPK1
SMC4	ATP1A1	RBM10	ZW10	TAF15	USP5	KLC1	UFSP2
FLNB	SCAMP3	KIF14	TUBB3	CLTB	IGBP1	COBL	LYSMD3
STRAP	UBE2J1	SVIL	SERPINH1	SEC61B	KATNAL2	AMOTL1	SRC
EIF3L	ITGA6	AKAP2	CALU	CKB	USO1	PPFIA1	LRRC1
LMNA	NOTCH2	NSUN5	FAR1	ENAH	MIA3	HMMR	SLC7A1
PCBP1	PODXL	KIF23	NCAPD2	UBE2M	2023-09-11	CACYBP	VAMP7
ETFA	DAG1	CBX3	MDN1	TFG	UBE3A	CDV3	BAIAP2
SEC63	YES1	PPM1G	DNAJB12	HSP90AA1	SNRNP200	TJP2	PARD6B
AP2B1	GNA13	GNAI3	HSD17B12	PARP1	DNM1L	CUX1	FNBP1
EHD4	CCDC47	FLNC	SAE1	GSTM3	UBAP2	MAP2K1	MPP7
KTN1	PALM	RHOA	RANBP2	ACTB	AMPD2	ANK3	ATP1B1
LTV1	OCLN	ILK	TKT	YBX3	APC	STRN4	MOSPD2
SND1	CYB5B	UACA	SPECC1L	HNRNPL	DOCK7	DDR2	PI4K2A
CKAP2	ARL6IP5	SMC2	UBA1	EIF3G	PLEKHA5	GMPS	CDH2
NUMB	STIP1	RAP1B	IMPDH2	ATP5F1	TTC4	MAP4K4	SLC12A2
STT3B	SLC3A2	CHD4	RAB5B	TUBA1A	AMOT	VTI1B	PIP5K1A
DRG1	CDK5RAP3	JAK1	FHL1	TMED10	AAK1	EPS15L1	TFRC
MARK3	OSBPL9	CKAP5	PPP1R12A	TMEM115	DTNA	MAGED2	NCS1
RAB7A	RAB11FIP1	UHRF1	YWHAH	JUP	CTTN	GAB1	LYN
RPL34	CDC42EP4	AP1G1	RDX	TOMM20	HSPA12A	SESN2	UBQLN1
PGRMC1	SLC1A3	MYEF2	PAWR	GOLT1B	TP53BP2	PGD	VTA1
BAG2	SLC39A10	DARS	RAB5A	KRT13	FAM171A2	NOTCH1	PGM3
PSMC3	LSR	GRPEL1	EIF5A	NUP155	SYAP1	PTPN13	CASK
ATP2A2	CTNND1	TPI1	IQGAP3	TLN1	CKAP4	TMF1	FCHO2
MYL12A	KIRREL	DSTN	CNN2	EPN2	TNIK	MIB1	TTC7B
ACLY	PIK3R1	FABP5	SEC16A	OSBPL8	WASL	TTC1	VPS4A
RUVBL2	STXBP1	EIF3M	CAPN2	ARHGAP21	ADD3	STX4	COASY
YWHAG	ABCC1	LDHB	PPP2R2A	STX8	AGFG1	PAK2	LRRC57
TRIM28	CNNM3	TMEM33	YTHDF2	SLK	POLR1C	PRKAG1
PCMT1	STX6	YWHAZ	TP53	UTRN	TPD52L2	PCNT
MYL6	CDC42EP1	CCT4	TBC1D15	ROCK2	KIAA1522	BET1
PPP2CB	VPS45	MTHFD1	EXOC7	ACBD3	CROCC	PUM1
EPRS	BAIAP2L1	PARK7	EIF3I	NECTIN2	TUBAL3	MMGT1
MYH10	VAMP8	PHGDH	TRAFD1	KPNA3	SQSTM1	LMAN1
ALDOA	PACSIN2	PRKDC	NME1	PPP3CA	NEDD4	SLC33A1
CLTC	FLVCR1	DSC1	FLII	GOLGA3	PRKAR2A	IGSF3
ANXA5	JAM3	SF3B2	TMOD3	CEP170	PEX14	USE1
EEF2	HMOX2	RPL24	CAPZB	USP14	SRPRA	EXOC3
DNAJA2	LLGL1	SEC61A1	SEC23B	PLXNA1	EDC3	ALCAM
KHSRP	PEAK1	SRRM1	MSN	USP7	CSDE1	MTX1
UBXN1	HLA-A	HRNR	FASN	COPS4	PAG1	USP19
PRDX2	SLC38A2	ATP5A1	YTHDF3	PCDH7	RAI14	GPRC5C
LRRFIP2	MPZL1	ACTR3B	CAPZA2	KLRG2	PIH1D1	OPA1
EIF3K	CNNM4	KRT80	CCT2	ABRAXAS2	EXOSC10	TOR1AIP1
LANCL1	STX7	RPL15	RAB14	CDC42BPA	ITSN2	PPFIBP1
RCN1	MCAM	FLG2	GDI1	SEC23IP	ADGRL2	VEZT
RPS12	CISD2	XPNPEP3	ACTR1A	CNOT1	SLC1A5	POR
ATXN10	SLC4A7	ARL6IP4	HSPA4	MAPRE1	CC2D1A	EPN1
IPO4	GNL1	RPL35A	AHCY	WDR6	USP9X	TBC1D10A
PSMD11	SCARB1	PCBP2	HUWE1	SPG20	DNAJC7	SLC2A1
EZR	SEC22B	HAX1	RBBP4	NUP88	TMPO	SLC12A7
RANBP1	GOPC	PSMA6	RUVBL1	ANKLE2	ZC3HAV1	CD276
CTNNB1	RP2	RPL14	MYO18A	NOP58	SRP68	RALGAPB
BAG3	GOSR1	PGK1	PRRC2C	FKBP4	STUB1	STX18
UPF1	LMTK2	RPL10A	TP53BP1	AHCYL1	AP2A1	LRP8
TNRC6B	BAG6	ANXA1	ADRM1	TAB1	VBP1	ATP6V0C
NAP1L1	STX3	DSP	NUP210	MICALL1	ZYX	ARFIP1

## Sheet: F508
Overlapping High Confidence Preys from ∆F508-CFTR Interactomes Generated Using Different Proteomic Approaches
IMMT	IMPDH2	PSMA7	SSBP1	MYH9	MYO1A	HSPD1
VAPA	HSD17B4	PSMB4	LANCL1	SNRPA	DPM1	CAP1
VAPB	HSPA4L	PSMB5	CBR1	MYH13	COPE	PYGB
FAF2	PSMC6	SSR1	MAP4	SMC4	EMD	COPG
MAGT1	ITGB1	AUP1	SRP68	LIMA1	TOP2A	TRAFD1
ABCD3	PSMB2	PLD3	RBM14	MYH3	BAG2	VDAC2
SLC33A1	MYH10	SCAMP2	STAU1	RPN1	PLEC
DNAJC1	ALDH1B1	PSMD7	ACTN4	TPM1	ESYT2
HMGCR	PSMD12	HAX1	HSPB1	SURF4	TPM2
DEGS1	PSMA5	PSMC3	CYTSA	ERH	MPRIP
UGGT1	NUP210	PSMB3	PTCD3	LAMA5	ACTN1
PSMA3	FKBP8	PSMB1	MYO1C	LMO7	RFC5
PSMA1	PSMA2	PSMA6	COPA	MYH14	PDIA3
ACSL3	PYGL	LMNA	PXDN	RFC2	DSTN

## Sheet: Overlapping preys FigS1
Gene Name	Co-PIT	PDB	KD Validation
HSPBP1		✓
CLCC1		✓
SCAMP1		✓	✓
STXBP3		✓
FNDC3A		✓
ITGA6		✓
SCARB1		✓
ABCC1		✓
CDC42EP4		✓
VAMP8		✓
PEAK1		✓
PACSIN2		✓
BAG6		✓
TMX1		✓
SPTAN1	✓	✓
SPCS2		✓
KIRREL		✓
RP2		✓
STX7		✓
CCDC47		✓
VPS45		✓
HMOX2		✓
SLC39A10		✓
ST13		✓
BCAP31	✓	✓
SLC38A2		✓
SAR1A	✓	✓
CDC42EP1		✓
NOTCH2		✓
UBXN4		✓
CDK5RAP3		✓
STX12		✓
DAG1		✓
STX3		✓
EHD1	✓	✓
BAIAP2L1		✓
NF2		✓
OCLN		✓
JAM3		✓
PODXL		✓
STX5	✓	✓
UBE2J1		✓
LMTK2		✓
SEC22B		✓
GNL1		✓
CNNM3		✓
ZDHHC5		✓
ATP1B3		✓
MPZL1		✓
STXBP1		✓
COPB2	✓	✓
EFNB1		✓
SLC9A3R1	✓	✓
STX6		✓
ARL6IP5		✓
ITGA5		✓
CISD2		✓
STIP1		✓
GOPC		✓
LLGL1		✓
APPL1		✓
PREB		✓
MCAM		✓
FLVCR1		✓
DHRS7		✓
CYB5B		✓
PALM		✓
CDKAL1		✓
CNNM4		✓
VAPA	✓	✓	✓
CTNND1		✓
SPTBN1	✓	✓
GNA13		✓
SCAMP3		✓
SLC1A3		✓
SNAP23		✓
SLC9A3R2	✓	✓
ITGB1	✓	✓
VANGL1		✓
ATP1A1		✓
HLA-A		✓
MARK2	✓	✓
RAB11FIP1		✓
ESYT1	✓	✓
OSBPL9		✓
DLG1		✓
PIK3R1		✓
EPHA2	✓	✓
SLC6A15		✓
RALA		✓
LRBA	✓	✓
SLC4A7		✓
LSR		✓
YES1		✓
CXADR		✓
SNX3		✓
VAPB	✓	✓	✓
ATP2B4	✓	✓
CTNNA1	✓	✓
SLC3A2		✓
TMEM2		✓
SLC7A5	✓	✓
GOSR1		✓
F11R		✓
SLC1A4		✓
EMD	✓	✓
TPM1	✓
TPM4	✓	✓
PDIA3	✓		✓
MYH14	✓
MCM4	✓
MCM7	✓
PRDX1	✓	✓
COPE	✓	✓
