# Supplementary material for: A Proteomic Survey of the Cystic Fibrosis Transmembrane Conductance Regulator Surfaceome
Source: Int J Mol Sci. 2023 Jul 14;24(14):11457. doi: 10.3390/ijms241411457 (PMC10380767; doi:10.3390/ijms241411457)
Supplement: Supplementary file 1 [file ijms-24-11457-s001.zip › SuppDatasets/S4Dataset_PMOverlappingPreys.xlsx]

## Sheet: Sheet1
Overlapping High Confidence Preys Annotated at PM (GO:0005886)
VAPA	DLG1	MYO1A	GOLT1B	HERPUD1	PICALM
VAPB	ITGA5	RPN2	NUP155	EPB41L2	VPS37B
COPB2	CXADR	HM13	TLN1	CLINT1	LYSMD3
EHD1	EFNB1	TBL2	EPN2	GGT7	SRC
COPE	CLCC1	GNAI3	STX8	VAMP3	SLC7A1
ACSL3	SLC6A15	RHOA	SLK	COBL	PARD6B
LIMA1	SCAMP3	RAP1B	UTRN	AMOTL1	MPP7
FLOT2	ITGA6	AP1G1	ACBD3	TJP2	ATP1B1
STX5	NOTCH2	TMEM33	PLXNA1	ANK3	PI4K2A
EPHA2	PODXL	SEC61A1	PCDH7	STRN4	CDH2
HSPA8	DAG1	HRNR	NUP88	VTI1B	TFRC
VCP	YES1	FLG2	ITSN1	EPS15L1	LYN
IRS4	GNA13	HAX1	EPS15	NOTCH1	VTA1
HSPA5	CCDC47	ANXA1	RIC8A	TMF1	CASK
CANX	OCLN	DSP	ADD1	STX4	FCHO2
SCAMP2	CDK5RAP3	DDOST	GIGYF2	BET1	TTC7B
SPTBN1	SLC1A3	CALR	SNCA	MMGT1
SLC9A3R1	SLC39A10	RAB5C	EPB41L3	LMAN1
ITGB1	LSR	XPOT	SLC19A1	USE1
SAR1A	CTNND1	EGFR	TRIP11	ALCAM
SLC9A3R2	KIRREL	PDXDC1	VPS35	GPRC5C
CTNNA1	STXBP1	ADAM17	SEC24B	TOR1AIP1
ATP2B4	ABCC1	ALG1	SNX9	VEZT
SPTAN1	CNNM3	SLC16A1	GPRIN1	EPN1
BCAP31	STX6	RCN2	MPP6	SLC2A1
PDIA3	VPS45	UGGT1	GOLGA2	STX18
CFTR	VAMP8	PGRMC2	ERBIN	LRP8
RPN1	PACSIN2	COPA	SPTBN2	ARFIP1
SURF4	LLGL1	COPG1	PLXNB2	SLC30A1
ACTN4	HLA-A	CLPTM1	REPS1	SLC6A8
IPO9	SLC38A2	SERPINH1	ZFYVE16	STX10
CPNE1	CNNM4	CALU	KIF1A	ATP6AP2
ACTN1	STX7	DNAJB12	MARCKSL1	ATP6V0A1
TPR	MCAM	HSD17B12	MIA3	RAB11FIP5
SEC63	SLC4A7	RANBP2	APC	GORASP2
EHD4	SCARB1	TKT	AMOT	VMA21
RAB7A	SEC22B	RAB5B	DTNA	IGF2R
PGRMC1	GOPC	RDX	CTTN	CLGN
LANCL1	RP2	RAB5A	WASL	SLC39A14
RCN1	GOSR1	SEC16A	ADD3	PI4KA
EZR	STX3	SEC23B	ITSN2	STEAP3
RANBP1	PREB	MSN	ADGRL2	RAB11FIP2
CTNNB1	SNAP23	RAB14	SLC1A5	EFNB3
FAF2	STX12	NUP210	AP2A1	MAGT1
SEC23A	SLC1A4	SEC24C	ITGB6	CAMLG
PRKCSH	RALA	RAB3B	MPP1	SOAT1
LMAN2	SCAMP1	CAV1	CD2AP	SLC7A2
MARCKS	SNX3	DERL1	ROBO1	FERMT2
SPTLC2	VANGL1	ABCC11	PKP4	SLC27A4
IPO7	SPCS2	CAP1	SLC4A2	EFNB2
MAP1B	NF2	CD99	GOLGA5	TNFRSF10B
SCRIB	ATP1B3	TMEM97	RRBP1	RABL3
ATP2B1	APPL1	HSP90AB1	TJP1	SLC38A1
ITGA2	STXBP3	CLTB	ARFIP2	YKT6
SSR1	MAP4	HSP90AA1	SNTB2	TULP3
SNX27	TOR4A	ACTB	PSTPIP2	ANO6
SACM1L	ACSL4	TMED10	RTN4	SEMA4C
SIGMAR1	MYO1B	TMEM115	EPB41	SAR1B
LAMTOR1	MYO1C	JUP	STX17	SHC1
