# Supplementary material for: A Proteomic Survey of the Cystic Fibrosis Transmembrane Conductance Regulator Surfaceome
Source: Int J Mol Sci. 2023 Jul 14;24(14):11457. doi: 10.3390/ijms241411457 (PMC10380767; doi:10.3390/ijms241411457)
Supplement: Supplementary file 1 [file ijms-24-11457-s001.zip › SuppDatasets/S5Dataset_PM+indegree3_.xlsx]

## Sheet: Sheet2
GeneName	Indegree
VAPA	6
VAPB	6
COPB2	5
EHD1	5
COPE	4
ACSL3	4
LIMA1	4
FLOT2**	4
STX5	4
EPHA2**	4
HSPA8	4
VCP	4
IRS4*	4
HSPA5	4
CANX	4
SCAMP2	4
SPTBN1	4
SLC9A3R1*	4
ITGB1*	4
SAR1A	4
SLC9A3R2*	4
CTNNA1	4
ATP2B4	4
SPTAN1	4
BCAP31	4
PDIA3	3
RPN1	3
SURF4	3
ACTN4	3
IPO9	3
CPNE1	3
ACTN1	3
TPR	3
SEC63	3
EHD4	3
RAB7A*	3
PGRMC1	3
LANCL1	3
RCN1	3
EZR	3
RANBP1	3
CTNNB1	3
FAF2	3
SEC23A	3
PRKCSH	3
LMAN2	3
MARCKS	3
SPTLC2	3
IPO7	3
MAP1B	3
SCRIB**	3
ATP2B1*	3
ITGA2*	3
SSR1*	3
SNX27*	3
SACM1L	3
SIGMAR1	3
LAMTOR1	3
DLG1	3
ITGA5*	3
CXADR*	3
EFNB1*	3
CLCC1*	3
ITGA6*	3
SLC6A15*	3
NOTCH2*	3
PODXL*	3
SCAMP3*	3
DAG1	3
YES1*	3
GNA13	3
CCDC47*	3
OCLN*	3
CDK5RAP3	3
SLC1A3*	3
SLC39A10*	3
LSR	3
CTNND1*	3
KIRREL	3
STXBP1	3
ABCC1*	3
CNNM3*	3
STX6*	3
VPS45	3
VAMP8	3
PACSIN2	3
LLGL1*	3
HLA-A*	3
SLC38A2*	3
CNNM4	3
STX7*	3
MCAM*	3
SLC4A7*	3
SCARB1	3
SEC22B	3
GOPC*	3
RP2	3
GOSR1	3
STX3*	3
PREB*	3
SNAP23*	3
STX12*	3
SLC1A4	3
RALA	3
SCAMP1**	3
SNX3	3
VANGL1*	3
SPCS2*	3
NF2	3
ATP1B3	3
APPL1*	3
STXBP3	3
MAP4	3
*Present in N-CFTR High Confidence Interactors
**Present in N and C-CFTR High Confidence Interactors
