# Supplementary material for: A Proteomic Survey of the Cystic Fibrosis Transmembrane Conductance Regulator Surfaceome
Source: Int J Mol Sci. 2023 Jul 14;24(14):11457. doi: 10.3390/ijms241411457 (PMC10380767; doi:10.3390/ijms241411457)
Supplement: Supplementary file 1 [file ijms-24-11457-s001.zip › SuppDatasets/S6Dataset_slc+indegree_.xlsx]

## Sheet: Sheet1
SOLUTE CARRIER PROTEINS	GO:PM	INDEGREE*
SLC16A1	SLC39A14	3
SLC19A1	SLC29A1	1
SLC19A2	SLC7A1	2
SLC20A1	SLC20A1	1
SLC20A2	SLC6A11
SLC23A2	SLC38A1	2
SLC25A1	SLC1A3	3
SLC25A3	SLC9A3R2	4
SLC25A10	SLC9A3R1	4
SLC25A12	SLC27A4	2
SLC25A22	SLC19A2
SLC26A2	SLC20A2	1
SLC27A4	SLC6A8	2
SLC29A1	SLC5A3
SLC30A1	SLC39A10	3
SLC30A5	SLC38A2	3
SLC30A6	SLC39A6	1
SLC33A1	SLC6A15	3
SLC35F6	SLC1A4	3
SLC38A1	SLC7A3	1
SLC38A2	SLC7A2	2
SLC38A3	SLC4A7	3
SLC39A6	SLC1A5	2
SLC39A10	SLC6A6	1
SLC39A14	SLC2A1	2
SLC43A1	SLC4A2	2
SLCO4A1	SLC26A2	1
SLC1A3	SLC19A1	2
SLC1A4	SLC16A1	2
SLC1A5	SLC38A3	1
SLC2A1
SLC3A2
SLC4A2
SLC4A7
SLC5A3
SLC5A6
SLC6A6
SLC6A8
SLC6A9
SLC6A11
SLC6A15
SLC7A1
SLC7A2
SLC7A3
SLC7A5
SLC7A6
SLC7A11
SLC9A1
SLC9A3R1
SLC9A3R2
SLC12A2
SLC12A6
SLC12A7
*FROM OVERLAP OF HIGH CONFIDENCE INTERACTOR LISTS
