# Supplementary material for: A Proteomic Survey of the Cystic Fibrosis Transmembrane Conductance Regulator Surfaceome
Source: Int J Mol Sci. 2023 Jul 14;24(14):11457. doi: 10.3390/ijms241411457 (PMC10380767; doi:10.3390/ijms241411457)
Supplement: Supplementary file 1 [file ijms-24-11457-s001.zip › SuppDatasets/S7Dataset.xlsx]

## Sheet: Sheet1
Ubiquitin-like Protein Ligase Binding (GO:0044389)	Vesicle Mediated Transport (GO:0016192)	Clathrin Mediated Endocytosis GO:0072583	Innate Immunity (SuperPath; https://pathcards.genecards.org/Card/innate_immune_system)
HSPA8	RAB7A	CANX	ATP6AP2
VCP	RALA	CLTC	CAP1
HSPA5	NF2	AP2B1	PGRMC1
HSPD1	EPS15	DNM2	DDOST
BAG2	VAMP8	FCHO2	DSP
TRIM28	STX5	SCYL2	ANO6
UBXN1	KIF1A	UBQLN2	FAF2
DNAJA1	RP2	PICALM	HSPA8
FAF2	STX6	CLTB	HSP90AA1
PSMD1	RDX	AAK1	HSP90AB1
AUP1	SEC22B	AP2A1	IGF2R
RANGAP1	SNAP23	FCHSD2	JUP
SCAMP3	TFG	ITSN1	RHOA
UBE2J1	STX10	ITSN2	HRNR
CDK5RAP3	SAR1A	WASL	FLG2
BAG6	VAMP3	AP2A2	RAB14
RALA	SCRIB	AP2M1	ATP6V0A1
HSPBP1	ZFYVE16	CLTA	LAMTOR1
CUL1	MIA3	HIP1R	RAB5B
DDRGK1	AP1G1	IGF2R	RAB5C
HM13	COPE	TFRC	RAP1B
JAK1	SNX9	AGFG1	SPTAN1
TPI1	EZR	VAMP7	SURF4
YWHAZ	SEC23A	EPN2	VCP
PCBP2	HSPA8	EPN1	RAB7A
YWHAE	LAMTOR1	EPS15	MAGT1
GPI	ITSN1	EPS15L1	VAMP8
CALR	RAB11FIP5	EGFR	SNAP23
LRPPRC	BET1	SH3GL1	CPNE1
HSPA9	LLGL1	VAMP8	VAPA
EGFR	STX8	VAMP3	SCAMP1
TP53	COPG1		ANXA1
CCT2	CLINT1
VCL	FCHO2
DERL1	SNX3
HSP90AB1	GOLGA5
CKB	SEC24B
HSP90AA1	STXBP1
STX8	SCARB1
USP7	STX18
SPG20	EPN1
SNX9	STX3
TRIOBP	AP2A1
NPLOC4	VPS37B
DNM1L	VTA1
APC	PICALM
SQSTM1	TRIP11
PRKAR2A	VTI1B
STUB1	EHD4
HSPA6	ITSN2
RTN4	VPS45
CACYBP	SAR1B
ATP6V0C	MSN
CAMLG	RAP1B
TANK	RAB5B
LYN	COPA
	GOPC
	EPS15L1
	EPN2
	SEC23B
	PACSIN2
	RAB3B
	TMEM115
	LMAN1
	LMAN2
	ANXA1
	SNCA
	STX12
	VPS35
	COPB2
	USE1
	BCAP31
	RAB11FIP2
	EHD1
	TMED10
	SEC24C
	YKT6
	STX17
	GOSR1
	CTTN
	CLTB
	STX4
	STXBP3
	REPS1
	PREB
	STX7
